# Supplementary material for: 1-{5-[(E)-(4-Propyl­phen­yl)diazen­yl]-2-hy­droxy­phen­yl}ethanone
Source: Acta Crystallogr Sect E Struct Rep Online. 2011 Feb 16;67(Pt 3):o640. doi: 10.1107/S1600536811004910 (PMC3052044; doi:10.1107/S1600536811004910)
Supplement: Supplementary file 2 [file e-67-0o640-Isup2.hkl]

#
# h,k,l, Fc-squared, Fo-squared, sigma(Fo-squared) and status flag
#
data_I
_shelx_title ' serap17 in P 21/c'
_shelx_refln_list_code          4
_shelx_F_calc_maximum       98.23
_exptl_crystal_F_000       600.00
_reflns_d_resolution_high  0.7964
 
loop_
 _symmetry_equiv_pos_as_xyz
 'x, y, z'
 '-x, y+1/2, -z+1/2'
 '-x, -y, -z'
 'x, -y-1/2, z-1/2'
 
_cell_length_a    14.8315
_cell_length_b     7.5573
_cell_length_c    13.5020
_cell_angle_alpha  90.000
_cell_angle_beta  102.578
_cell_angle_gamma  90.000
 
_shelx_F_squared_multiplier     1.000
 
loop_
 _refln_index_h
 _refln_index_k
 _refln_index_l
 _refln_F_squared_calc
 _refln_F_squared_meas
 _refln_F_squared_sigma
 _refln_observed_status
   2   0   0     3393.96     3114.15    142.75 o
   3   0   0      105.71       99.53      4.27 o
   4   0   0      608.69      546.31     24.56 o
   5   0   0      280.16      227.80     10.25 o
   6   0   0     3901.58     3873.23    166.43 o
   7   0   0      420.77      418.22     16.93 o
   8   0   0      262.52      286.10     11.54 o
   9   0   0        7.36        5.43      1.00 o
  10   0   0       63.82       65.02      3.49 o
  11   0   0       28.67       24.07      1.01 o
  12   0   0       66.42       65.09      1.89 o
  13   0   0        4.03        4.27      0.95 o
  14   0   0       45.58       44.19      1.42 o
  15   0   0       18.43       18.71      1.30 o
  16   0   0        0.30        0.87      1.05 o
  17   0   0        5.27        6.58      1.31 o
  18   0   0      302.85      335.26      3.21 o
   1   1   0      138.77      141.71      1.75 o
   2   1   0      902.87      909.94      3.94 o
   3   1   0      804.63      735.35      5.47 o
   4   1   0      484.08      452.33      4.77 o
   5   1   0        0.44        0.89      0.97 o
   6   1   0      212.59      189.09      4.39 o
   7   1   0       27.94       19.03      0.87 o
   8   1   0       11.07        5.51      0.71 o
   9   1   0      116.92      102.53      2.72 o
  10   1   0       21.74       19.96      0.90 o
  11   1   0       26.74       27.49      0.86 o
  12   1   0        1.81        2.44      0.79 o
  13   1   0      168.65      161.85      2.65 o
  14   1   0       12.52       12.87      0.74 o
  15   1   0      159.46      153.94      2.74 o
  16   1   0        1.32        1.31      0.79 o
  17   1   0       85.45       88.76      1.53 o
  18   1   0       22.54       24.93      0.88 o
   1   2   0     1548.84     1635.71      4.46 o
   2   2   0        9.68       10.69      1.05 o
   3   2   0     6580.29     6502.45     33.15 o
   4   2   0      200.37      201.52      1.42 o
   5   2   0        7.18       19.56      0.87 o
   6   2   0     1010.62     1106.31     12.45 o
   7   2   0        2.08        1.80      0.86 o
   8   2   0       16.95       15.66      0.78 o
   9   2   0       42.41       41.76      1.00 o
  10   2   0        4.25        3.89      0.77 o
  11   2   0       17.02       17.59      0.93 o
  12   2   0       11.47        7.01      0.97 o
  13   2   0        4.38        8.81      2.06 o
  14   2   0      113.24      111.79      3.63 o
  15   2   0       78.32       84.18      1.57 o
  16   2   0       23.40       26.12      1.13 o
  17   2   0       28.63       28.99      0.92 o
   1   3   0     2452.54     2476.25      9.28 o
   2   3   0        3.49        1.28      0.69 o
   3   3   0       10.55       10.71      0.73 o
   4   3   0        9.46       11.41      0.70 o
   5   3   0     1692.76     1860.08     12.38 o
   6   3   0       23.40       30.77      0.89 o
   7   3   0      112.53      108.23      1.56 o
   8   3   0       18.13       16.40      0.73 o
   9   3   0       14.13       11.69      0.84 o
  10   3   0        3.63        2.29      0.72 o
  11   3   0       95.17       79.60      1.99 o
  12   3   0      146.47      136.32      3.03 o
  13   3   0      439.23      437.48     10.15 o
  14   3   0      108.03      100.77      2.70 o
  15   3   0        4.95        7.11      0.80 o
  16   3   0        7.19        6.43      0.91 o
  17   3   0        2.34        2.50      0.87 o
   0   4   0     2186.66     2316.31     41.98 o
   1   4   0       56.34       55.20      0.91 o
   2   4   0     1050.88     1092.71      4.58 o
   3   4   0     3485.99     3543.38     25.03 o
   4   4   0       12.71       11.30      0.74 o
   5   4   0       14.18       15.04      0.78 o
   6   4   0       39.05       39.44      0.82 o
   7   4   0      137.55      137.67      1.98 o
   8   4   0       15.15       15.68      0.81 o
   9   4   0        0.12        0.95      0.74 o
  10   4   0       89.38       86.77      1.20 o
  11   4   0       12.31        9.12      0.78 o
  12   4   0       17.53       20.45      0.85 o
  13   4   0       20.25       17.98      0.87 o
  14   4   0       43.56       44.39      1.15 o
  15   4   0      226.97      220.99      6.58 o
  16   4   0      125.87      123.22      3.02 o
   1   5   0      144.22      159.56      1.04 o
   2   5   0      578.95      615.25      5.85 o
   3   5   0       84.61       87.04      1.23 o
   4   5   0      129.92      139.84      0.98 o
   5   5   0      450.00      487.07      4.35 o
   6   5   0        0.32        0.19      0.73 o
   7   5   0       21.47       19.34      0.81 o
   8   5   0        0.01        0.49      0.77 o
   9   5   0        4.66        5.94      0.75 o
  10   5   0       15.61       14.11      0.86 o
  11   5   0      170.85      150.56      2.45 o
  12   5   0        1.16        1.97      0.78 o
  13   5   0       63.91       61.48      1.07 o
  14   5   0        0.13        1.55      0.81 o
  15   5   0       52.92       57.63      1.71 o
   0   6   0       66.95       84.76      2.59 o
   1   6   0      253.63      249.53      1.18 o
   2   6   0      320.13      319.46      1.27 o
   3   6   0       15.16       12.50      0.81 o
   4   6   0        3.04        3.37      0.72 o
   5   6   0      191.25      203.35      2.96 o
   6   6   0        6.42        7.00      0.73 o
   7   6   0        6.53        6.43      0.72 o
   8   6   0        0.61        2.86      0.72 o
   9   6   0       23.48       28.11      0.82 o
  10   6   0       15.10       15.37      0.82 o
  11   6   0      154.84      144.80      2.56 o
  12   6   0        9.72        9.04      0.87 o
  13   6   0        0.41        0.31      0.78 o
  14   6   0        0.73        1.05      0.90 o
   1   7   0       43.06       41.65      1.13 o
   2   7   0      523.46      535.74      4.58 o
   3   7   0       61.42       63.07      0.97 o
   4   7   0       22.68       21.99      0.74 o
   5   7   0        9.42       10.74      0.89 o
   6   7   0        4.81        3.91      0.84 o
   7   7   0        3.90        3.45      0.78 o
   8   7   0        1.06        1.30      0.75 o
   9   7   0       39.84       36.14      0.87 o
  10   7   0       27.10       20.80      0.91 o
  11   7   0        0.95        0.88      0.85 o
  12   7   0       45.09       44.13      1.70 o
   0   8   0       12.89       12.23      1.12 o
   1   8   0       68.09       68.87      1.22 o
   2   8   0       50.39       51.76      0.98 o
   3   8   0        3.16        2.62      0.77 o
   4   8   0       40.28       41.86      0.91 o
   5   8   0      104.64      102.62      1.47 o
   6   8   0        0.54        0.67      0.78 o
   7   8   0        0.04        0.43      0.83 o
   8   8   0        0.31        1.73      0.82 o
   9   8   0        0.22        1.52      0.79 o
   1   9   0        1.82        2.91      0.84 o
   2   9   0        8.09        7.95      0.94 o
   3   9   0        2.18        3.28      1.00 o
   4   9   0        0.70        1.66      0.90 o
   5   9   0       13.25       12.96      0.86 o
 -18   1   1        2.68        2.92      0.85 o
 -17   1   1        2.76        2.92      0.85 o
 -16   1   1        7.91        6.21      0.81 o
 -15   1   1       37.90       34.90      1.08 o
 -14   1   1       21.60       19.20      0.86 o
 -13   1   1      154.52      132.88      1.92 o
 -12   1   1       11.82       12.27      0.81 o
 -11   1   1        3.00        4.39      0.72 o
 -10   1   1       13.51        8.02      0.84 o
  -9   1   1       38.98       32.16      0.88 o
  -8   1   1        7.32        7.42      0.75 o
  -7   1   1      499.47      570.48     11.61 o
  -6   1   1     2443.83     2451.14     49.60 o
  -5   1   1      491.20      458.15      6.58 o
  -4   1   1      119.12      113.18      1.35 o
  -3   1   1      601.79      590.32      3.22 o
  -2   1   1       27.56       26.25      1.25 o
  -1   1   1     2435.58     2458.83      9.64 o
   0   1   1     1585.37     1623.72      4.82 o
   1   1   1      249.36      255.05      2.09 o
   2   1   1       49.56       57.24      1.19 o
   3   1   1      298.14      280.91      2.27 o
   4   1   1      122.40      112.73      1.87 o
   5   1   1        0.28        1.39      0.86 o
   6   1   1      240.43      240.99      5.49 o
   7   1   1       79.01       75.06      1.89 o
   8   1   1       32.03       26.82      0.82 o
   9   1   1       10.10       12.39      0.81 o
  10   1   1       24.98       26.19      0.89 o
  11   1   1       40.47       41.26      0.86 o
  12   1   1      141.03      142.88      3.68 o
  13   1   1      125.91      124.25      2.91 o
  14   1   1       33.58       31.61      0.89 o
  15   1   1        3.75        4.72      0.78 o
  16   1   1       18.91       20.15      0.84 o
  17   1   1       12.31       14.68      0.91 o
 -17   2   1        1.51        3.10      0.97 o
 -16   2   1        0.10        1.83      0.80 o
 -15   2   1       22.13       20.04      0.96 o
 -14   2   1        0.01        1.07      0.71 o
 -13   2   1      167.40      158.47      3.16 o
 -12   2   1       18.21       18.07      1.08 o
 -11   2   1       68.07       67.01      1.69 o
 -10   2   1       46.77       48.41      1.29 o
  -9   2   1        4.25        5.93      0.79 o
  -8   2   1      579.92      598.23     10.84 o
  -7   2   1      175.31      185.18      3.06 o
  -6   2   1      545.80      565.24      6.46 o
  -5   2   1     1937.36     1947.02     16.71 o
  -4   2   1      389.20      356.83      3.00 o
  -3   2   1     1735.48     1787.41      7.79 o
   0   2   1     3186.67     3180.01     16.18 o
   1   2   1        8.13        8.88      0.96 o
   2   2   1     3039.37     3042.50     13.68 o
   3   2   1      852.78      851.38      5.33 o
   4   2   1      519.91      557.77      4.48 o
   5   2   1     1002.78     1019.11      9.21 o
   6   2   1        0.18        0.99      0.79 o
   7   2   1       83.40       84.00      1.67 o
   8   2   1       25.68       28.05      1.14 o
   9   2   1       46.44       46.89      0.88 o
  10   2   1       12.69       11.71      0.81 o
  11   2   1        0.31        1.38      0.79 o
  12   2   1       98.49      100.90      2.15 o
  13   2   1      139.61      150.63      3.14 o
  14   2   1      707.47      710.62     13.74 o
  15   2   1       39.76       39.08      0.90 o
  16   2   1       71.01       76.93      2.21 o
  17   2   1      137.78      154.85      3.53 o
 -17   3   1       10.62       12.71      0.96 o
 -16   3   1        9.03        9.17      0.83 o
 -15   3   1       55.63       58.13      1.09 o
 -14   3   1        1.48        3.43      0.76 o
 -13   3   1      234.71      198.29      4.45 o
 -12   3   1      124.32      102.47      2.12 o
 -11   3   1        1.31        0.93      0.76 o
 -10   3   1       30.44       31.19      0.80 o
  -9   3   1        5.34        3.43      0.82 o
  -8   3   1        2.48        3.96      0.79 o
  -7   3   1      525.81      583.08      3.37 o
  -6   3   1     2459.26     2533.31     37.63 o
  -5   3   1      244.95      243.21      2.12 o
  -4   3   1      698.62      669.33      3.76 o
  -3   3   1       56.18       57.29      0.98 o
  -2   3   1     2861.37     2869.23     14.56 o
  -1   3   1     2134.66     2160.23     10.64 o
   0   3   1     1902.21     1939.51     10.62 o
   1   3   1        0.37        0.67      0.68 o
   2   3   1      148.50      159.57      1.16 o
   3   3   1       56.34       55.58      0.88 o
   4   3   1      606.55      570.26      8.43 o
   5   3   1        0.44        3.71      0.73 o
   6   3   1      182.99      173.15      1.88 o
   7   3   1       93.15       75.75      1.08 o
   8   3   1        2.13        3.53      0.78 o
   9   3   1        3.71        3.16      0.77 o
  10   3   1       90.27       91.44      1.86 o
  11   3   1       22.01       19.84      0.85 o
  12   3   1      189.82      186.78      4.66 o
  13   3   1       29.62       32.97      1.58 o
  14   3   1      494.38      498.95     12.47 o
  15   3   1      130.27      132.96      2.98 o
  16   3   1        4.55        6.53      0.81 o
 -16   4   1       49.19       46.25      1.68 o
 -15   4   1       39.09       42.85      1.76 o
 -14   4   1        7.06        7.10      0.82 o
 -13   4   1      115.04      101.06      2.25 o
 -12   4   1      157.22      148.07      2.74 o
 -11   4   1        6.45       10.74      0.77 o
 -10   4   1        0.82        2.27      0.79 o
  -9   4   1       13.06       15.93      0.77 o
  -8   4   1       27.85       31.57      0.80 o
  -7   4   1       63.57       78.06      0.92 o
  -6   4   1      177.71      197.70      2.41 o
  -5   4   1       22.16       20.06      0.82 o
  -4   4   1     1047.10     1023.26      9.83 o
  -3   4   1      141.15      145.52      1.30 o
  -2   4   1     3696.56     3778.92     22.50 o
  -1   4   1      217.06      239.16      1.18 o
   0   4   1       39.36       48.45      0.86 o
   1   4   1      418.09      392.08      1.42 o
   2   4   1      283.66      267.45      1.60 o
   3   4   1       96.66       90.94      1.99 o
   4   4   1      532.92      550.60      4.42 o
   5   4   1       54.05       63.69      0.98 o
   6   4   1       36.31       32.60      0.84 o
   7   4   1        0.58        1.58      0.76 o
   8   4   1       16.99       18.80      0.81 o
   9   4   1        1.06        1.94      0.88 o
  10   4   1        3.50        3.98      0.77 o
  11   4   1        2.80        2.34      0.91 o
  12   4   1       67.36       63.08      1.68 o
  13   4   1       17.99       18.58      0.88 o
  14   4   1       40.25       33.68      1.35 o
  15   4   1       50.17       51.34      1.23 o
  16   4   1        0.38        3.93      1.10 o
 -15   5   1       34.83       39.31      1.38 o
 -14   5   1       39.54       38.97      0.99 o
 -13   5   1        3.48        6.71      0.87 o
 -12   5   1       75.17       72.47      1.41 o
 -11   5   1        3.40        3.94      0.78 o
 -10   5   1        4.28        4.16      0.83 o
  -9   5   1       44.55       48.48      0.95 o
  -8   5   1        6.02        9.13      0.83 o
  -7   5   1        0.52        1.46      0.81 o
  -6   5   1       49.12       51.25      1.12 o
  -5   5   1        0.12        0.32      0.70 o
  -4   5   1      439.58      451.75      3.88 o
  -3   5   1        1.08        1.07      0.71 o
  -2   5   1     2487.30     2475.43     10.85 o
  -1   5   1       10.81       13.82      0.84 o
   0   5   1       49.06       48.56      0.88 o
   1   5   1       71.21       75.47      0.82 o
   2   5   1        0.62        1.62      0.71 o
   3   5   1      515.80      508.63      4.66 o
   4   5   1      607.48      677.95      4.82 o
   5   5   1       12.22       14.29      0.84 o
   6   5   1        6.78        7.06      0.87 o
   7   5   1        0.77        2.60      0.85 o
   8   5   1      172.83      190.32      2.82 o
   9   5   1      103.10      104.37      1.94 o
  10   5   1      176.58      166.34      3.60 o
  11   5   1      198.61      194.35      2.68 o
  12   5   1        0.47        0.54      0.75 o
  13   5   1       81.68       77.70      2.40 o
  14   5   1      363.34      358.02      9.90 o
  15   5   1      548.73      522.32     15.24 o
 -14   6   1        0.01        1.44      0.89 o
 -13   6   1        2.53        3.14      0.90 o
 -12   6   1      184.37      166.39      2.68 o
 -11   6   1       31.61       24.04      0.82 o
 -10   6   1        2.71        2.91      0.93 o
  -9   6   1        1.16        1.84      0.83 o
  -8   6   1       21.71       23.11      0.84 o
  -7   6   1       31.65       30.49      0.82 o
  -6   6   1      143.96      154.37      1.03 o
  -5   6   1       17.14       16.75      0.78 o
  -4   6   1       75.90       77.24      1.09 o
  -3   6   1      226.29      225.33      1.77 o
  -2   6   1       20.38       19.31      0.74 o
  -1   6   1      239.93      255.19      1.15 o
   0   6   1       43.08       45.62      0.90 o
   1   6   1      272.91      263.58      2.03 o
   2   6   1       36.22       46.16      0.87 o
   3   6   1        6.59        9.60      0.76 o
   4   6   1       24.32       23.92      0.84 o
   5   6   1       56.48       58.91      0.82 o
   6   6   1       10.09       10.36      0.74 o
   7   6   1        1.66        2.23      0.70 o
   8   6   1       28.26       26.32      0.93 o
   9   6   1       25.46       27.32      0.76 o
  10   6   1        1.03        1.85      0.73 o
  11   6   1        0.49        0.77      0.79 o
  12   6   1       11.46       11.36      0.89 o
  13   6   1        7.89        8.06      0.83 o
 -12   7   1        2.50        0.78      0.96 o
 -11   7   1       16.38       16.46      1.00 o
 -10   7   1       16.84       18.35      0.94 o
  -9   7   1        7.24        6.99      0.79 o
  -8   7   1        1.18        1.16      0.79 o
  -7   7   1       42.16       47.81      1.25 o
  -6   7   1        3.12        3.28      0.73 o
  -5   7   1        0.46        0.36      0.79 o
  -4   7   1       57.05       59.50      0.98 o
  -3   7   1       17.81       18.35      0.81 o
  -2   7   1      168.95      162.76      3.59 o
  -1   7   1       32.51       33.32      0.77 o
   0   7   1        0.09        1.13      0.80 o
   1   7   1       33.77       35.89      1.05 o
   2   7   1       37.65       38.81      0.89 o
   3   7   1      200.98      199.72      1.44 o
   4   7   1       60.38       63.57      0.90 o
   5   7   1       12.66       12.66      0.85 o
   6   7   1        4.64        3.94      0.77 o
   7   7   1        2.97        3.75      0.82 o
   8   7   1        5.68        7.14      0.91 o
   9   7   1      115.67      107.92      2.61 o
  10   7   1      127.68      124.36      2.05 o
  11   7   1        3.33        6.82      1.02 o
  -9   8   1        2.19        3.87      0.81 o
  -8   8   1        0.12        1.26      0.85 o
  -7   8   1       23.29       19.65      0.84 o
  -6   8   1       29.10       26.03      0.90 o
  -5   8   1       38.75       36.10      0.87 o
  -4   8   1      284.46      274.14      3.21 o
  -3   8   1        2.82        3.65      0.80 o
  -2   8   1       15.60       15.28      0.86 o
  -1   8   1        6.33        7.94      0.84 o
   0   8   1        7.60        7.99      0.78 o
   1   8   1       11.39       10.33      0.91 o
   2   8   1      126.20      126.78      1.44 o
   3   8   1       12.52       11.15      0.81 o
   4   8   1        0.01        0.35      0.75 o
   5   8   1       18.99       18.57      0.91 o
   6   8   1        4.84        5.31      0.77 o
   7   8   1        3.51        4.21      0.97 o
   8   8   1       15.29       15.62      0.92 o
   9   8   1        0.74        2.20      0.97 o
  -5   9   1        0.10        1.34      0.88 o
  -4   9   1      231.80      196.94      1.94 o
  -3   9   1        0.33        0.80      0.95 o
  -2   9   1       34.07       33.32      0.97 o
  -1   9   1        4.61        5.08      0.85 o
   0   9   1        3.99        3.40      0.92 o
   1   9   1       37.77       32.49      1.00 o
   2   9   1       56.81       50.63      1.34 o
   3   9   1        0.04        0.80      0.89 o
   4   9   1       20.15       17.25      1.05 o
   5   9   1        1.06        0.71      0.85 o
 -18   0   2        1.26        1.24      1.15 o
 -17   0   2        0.46        0.93      1.46 o
 -16   0   2      201.06      204.86      6.13 o
 -15   0   2      202.17      206.16      3.79 o
 -14   0   2        4.27        3.31      0.99 o
 -13   0   2       87.68       80.02      1.54 o
 -12   0   2        4.88        3.77      1.13 o
 -11   0   2        6.31        4.83      1.11 o
 -10   0   2      142.00      133.08      3.11 o
  -9   0   2      112.96      119.61      4.08 o
  -8   0   2      970.55     1000.37     30.38 o
  -7   0   2      256.29      223.99      5.17 o
  -6   0   2     3422.63     3228.55     86.82 o
  -5   0   2     1441.58     1240.02     28.71 o
  -4   0   2     1535.93     1487.80     42.73 o
  -2   0   2     4933.56     4599.60     17.39 o
  -1   0   2        2.97        4.42      1.93 o
   0   0   2     5909.69     5523.42     76.26 o
   1   0   2      782.15      647.99     14.14 o
   2   0   2     1349.98     1246.13     52.26 o
   3   0   2      413.11      389.19     15.21 o
   4   0   2      281.01      248.50     10.26 o
   5   0   2       52.25       48.63      2.38 o
   6   0   2      138.18      107.72      3.43 o
   7   0   2       84.22       95.57      3.08 o
   8   0   2       35.15       36.53      3.04 o
   9   0   2      123.75      114.07      2.86 o
  10   0   2      258.24      241.49      8.57 o
  11   0   2       15.25       15.51      1.29 o
  12   0   2     2175.15     2157.62     42.34 o
  13   0   2     2485.20     2512.10     56.82 o
  14   0   2       27.27       24.95      1.31 o
  15   0   2      278.88      302.85      5.78 o
  16   0   2      126.36      135.95      3.31 o
  17   0   2       18.60       21.66      1.35 o
 -18   1   2       10.88       13.09      0.92 o
 -17   1   2        4.93        5.15      0.76 o
 -16   1   2       23.88       22.01      0.90 o
 -15   1   2      568.08      533.98      9.49 o
 -14   1   2      523.48      473.49      8.93 o
 -13   1   2        6.13        6.78      0.79 o
 -12   1   2        0.03        3.11      0.80 o
 -11   1   2        1.96        3.32      0.72 o
 -10   1   2        3.42        3.07      0.78 o
  -9   1   2      254.42      297.09      5.84 o
  -8   1   2     5483.92     5672.08    101.24 o
  -7   1   2     1073.66     1137.27     18.52 o
  -6   1   2     1457.80     1432.94     21.39 o
  -5   1   2      767.77      741.75     14.30 o
  -4   1   2     2775.76     2643.67     29.62 o
  -3   1   2     1704.64     1747.22      9.63 o
  -1   1   2      980.16     1039.84      5.16 o
   0   1   2      111.54       93.56      1.66 o
   1   1   2     2645.31     2530.95     25.40 o
   2   1   2     1890.55     1780.15     16.90 o
   3   1   2       27.57       22.78      1.29 o
   4   1   2      466.47      457.95      8.44 o
   5   1   2        2.74        0.77      0.85 o
   6   1   2      130.98      139.21      3.52 o
   7   1   2      143.56      130.72      2.90 o
   8   1   2      102.76       93.90      2.18 o
   9   1   2        0.19        1.72      0.78 o
  10   1   2      389.00      368.36      8.21 o
  11   1   2      498.13      462.03     10.30 o
  12   1   2     1161.66     1117.32     26.89 o
  13   1   2       26.61       29.05      0.95 o
  14   1   2        1.25        1.69      0.82 o
  15   1   2        1.95        2.76      0.86 o
  16   1   2       45.04       54.22      1.26 o
  17   1   2       64.67       71.84      1.63 o
 -18   2   2       21.63       23.68      0.94 o
 -17   2   2       23.16       23.95      0.86 o
 -16   2   2       22.10       18.80      0.81 o
 -15   2   2       25.12       23.53      0.86 o
 -14   2   2       39.25       31.82      0.89 o
 -13   2   2       38.26       30.24      0.80 o
 -12   2   2       17.81       16.66      0.82 o
 -11   2   2        9.46       12.27      0.79 o
 -10   2   2        2.15        3.89      0.80 o
  -9   2   2        0.00        1.34      0.76 o
  -8   2   2      219.97      205.03      4.90 o
  -7   2   2     1051.29     1076.40     12.81 o
  -6   2   2        1.58        1.21      0.78 o
  -5   2   2      213.03      215.01      1.63 o
  -4   2   2      263.66      262.25      2.58 o
  -3   2   2     1066.21     1102.54      4.23 o
  -2   2   2     9648.77     9442.38     77.00 o
  -1   2   2      742.80      700.43      4.93 o
   0   2   2       97.36      109.73      1.34 o
   1   2   2      191.59      173.82      1.46 o
   2   2   2      314.91      318.46      1.60 o
   3   2   2      164.70      158.67      1.80 o
   4   2   2       67.94       61.82      0.95 o
   5   2   2       19.97       16.81      0.77 o
   6   2   2        1.08        5.04      0.82 o
   7   2   2        4.77        6.51      0.85 o
   8   2   2       34.96       32.08      0.98 o
   9   2   2       16.57       18.21      0.73 o
  10   2   2      141.41      136.62      2.51 o
  11   2   2      192.26      191.17      4.47 o
  12   2   2      230.84      219.86      3.99 o
  13   2   2      543.17      551.48     11.23 o
  14   2   2       14.02       17.37      0.82 o
  15   2   2        1.51        1.34      0.86 o
  16   2   2      159.00      175.44      3.39 o
  17   2   2        1.90        4.14      0.84 o
 -17   3   2        4.28        2.18      0.92 o
 -16   3   2        5.18        4.83      0.89 o
 -15   3   2       17.46       18.49      1.04 o
 -14   3   2        0.32        0.29      0.91 o
 -13   3   2       33.50       28.29      1.11 o
 -12   3   2       28.61       23.41      1.08 o
 -11   3   2        5.54       11.35      0.86 o
 -10   3   2       10.06        9.55      0.76 o
  -9   3   2       79.76       87.67      1.09 o
  -8   3   2        0.02        1.11      0.83 o
  -7   3   2        2.50        7.32      0.78 o
  -6   3   2       78.99       73.20      0.91 o
  -5   3   2     1548.22     1614.85      5.66 o
  -4   3   2      128.30      122.09      1.92 o
  -3   3   2      184.05      186.99      1.28 o
  -2   3   2      589.37      577.88      2.83 o
  -1   3   2        0.59        3.07      0.76 o
   0   3   2      586.70      614.17      2.71 o
   1   3   2       41.10       28.55      1.08 o
   2   3   2      835.17      831.59     10.78 o
   3   3   2      164.51      163.63      1.46 o
   4   3   2       56.99       64.13      1.17 o
   5   3   2        3.00        2.69      0.75 o
   6   3   2      219.71      210.27      2.03 o
   7   3   2      359.09      402.80      5.33 o
   8   3   2      244.40      234.35      3.20 o
   9   3   2      110.69      108.70      1.82 o
  10   3   2      248.07      240.32      3.57 o
  11   3   2      165.57      159.30      4.23 o
  12   3   2        0.67        1.05      0.83 o
  13   3   2      563.24      611.88     14.59 o
  14   3   2      249.76      259.31      7.06 o
  15   3   2      106.17      108.95      2.65 o
  16   3   2        9.13        9.33      0.95 o
 -16   4   2        1.64        2.53      0.84 o
 -15   4   2        0.98        1.99      0.84 o
 -14   4   2       20.75       15.53      0.88 o
 -13   4   2      298.27      246.67      5.37 o
 -12   4   2        6.88        6.45      0.79 o
 -11   4   2       23.59       20.18      0.83 o
 -10   4   2       62.40       69.36      0.89 o
  -9   4   2       32.59       34.78      0.89 o
  -8   4   2       11.16       11.15      0.81 o
  -7   4   2      692.48      716.73      7.08 o
  -6   4   2      268.95      265.38      3.10 o
  -5   4   2      430.47      452.72      3.59 o
  -4   4   2      849.24      863.71      6.73 o
  -3   4   2     4511.45     4650.24     28.74 o
  -2   4   2     1426.94     1453.85     10.84 o
  -1   4   2      114.10      125.21      1.00 o
   0   4   2      202.82      216.81      1.23 o
   1   4   2      183.63      179.20      1.76 o
   2   4   2        1.57        2.55      0.75 o
   3   4   2      217.45      247.86      1.20 o
   4   4   2      216.74      222.80      2.93 o
   5   4   2        0.21        0.87      0.69 o
   6   4   2        0.88        1.88      0.76 o
   7   4   2      103.36      104.58      1.60 o
   8   4   2       40.47       47.52      1.37 o
   9   4   2        0.37        0.50      0.85 o
  10   4   2        5.06        6.10      0.81 o
  11   4   2      319.03      308.77      6.60 o
  12   4   2      169.85      178.94      3.70 o
  13   4   2       41.86       39.60      1.09 o
  14   4   2       22.34       25.26      0.95 o
  15   4   2       78.27       84.15      1.61 o
 -15   5   2        3.30        4.08      0.92 o
 -14   5   2      106.25       92.20      2.73 o
 -13   5   2        1.43        1.46      0.77 o
 -12   5   2        5.17        5.30      0.84 o
 -11   5   2        0.20        0.70      0.80 o
 -10   5   2       17.13       17.49      0.85 o
  -9   5   2       23.30       24.93      0.83 o
  -8   5   2      251.60      260.17      2.49 o
  -7   5   2        7.61       28.97      7.76 o
  -6   5   2      224.95      226.79      1.20 o
  -5   5   2      121.98      124.01      0.97 o
  -4   5   2       36.40       42.42      0.78 o
  -3   5   2      532.10      553.00      4.49 o
  -2   5   2      198.02      195.20      2.50 o
  -1   5   2       47.20       45.95      0.83 o
   0   5   2      463.84      477.90      3.18 o
   1   5   2       18.91       20.28      0.68 o
   2   5   2        1.35        0.27      0.72 o
   3   5   2      105.52      129.93      1.04 o
   4   5   2       34.90       34.30      0.81 o
   5   5   2        5.13        7.02      0.77 o
   6   5   2       14.61       14.52      0.93 o
   7   5   2       57.79       67.44      0.80 o
   8   5   2      185.99      182.16      1.30 o
   9   5   2      152.46      154.92      1.73 o
  10   5   2        1.62        2.21      0.81 o
  11   5   2       15.02       15.06      0.86 o
  12   5   2       23.06       23.67      0.98 o
  13   5   2        0.81        1.08      0.84 o
  14   5   2      279.71      280.64      7.30 o
 -14   6   2        5.92        5.46      0.92 o
 -13   6   2        6.84        5.25      0.83 o
 -12   6   2        2.91        5.11      0.86 o
 -11   6   2        0.62        2.25      0.76 o
 -10   6   2       23.11       26.42      1.05 o
  -9   6   2       46.77       45.06      0.83 o
  -8   6   2        0.54        0.73      0.75 o
  -7   6   2        1.90        4.06      0.68 o
  -6   6   2      240.80      237.98      2.65 o
  -5   6   2      556.04      565.79      2.80 o
  -4   6   2      769.44      772.92      5.93 o
  -3   6   2       11.14       11.44      0.90 o
  -2   6   2      127.07      127.10      0.91 o
  -1   6   2        1.58        2.52      0.79 o
   0   6   2        0.08        0.42      0.68 o
   1   6   2     1129.39     1143.46      3.02 o
   2   6   2       72.09       73.51      1.25 o
   3   6   2       94.50       95.63      1.14 o
   4   6   2        0.05        0.53      0.76 o
   5   6   2        9.11        9.32      0.81 o
   6   6   2       24.67       23.54      0.86 o
   7   6   2       19.10       16.27      0.79 o
   8   6   2      229.64      242.77      4.82 o
   9   6   2        6.72        7.64      0.85 o
  10   6   2       75.73       76.90      1.93 o
  11   6   2       78.94       72.04      1.74 o
  12   6   2       24.40       22.96      1.41 o
  13   6   2       14.55       13.12      0.91 o
 -12   7   2        3.33        5.56      0.92 o
 -11   7   2        0.79        1.63      0.83 o
 -10   7   2       19.44       19.68      0.86 o
  -9   7   2       38.71       37.62      0.91 o
  -8   7   2        7.42        8.04      0.92 o
  -7   7   2        0.27        1.12      0.87 o
  -6   7   2      100.87      104.15      1.27 o
  -5   7   2        9.55        8.56      0.77 o
  -4   7   2      288.87      293.35      3.60 o
  -3   7   2      458.01      459.39      2.26 o
  -2   7   2        0.04        1.05      0.78 o
  -1   7   2       18.84       19.87      0.79 o
   0   7   2      239.56      245.26      2.62 o
   1   7   2       26.42       26.86      0.85 o
   2   7   2      286.73      283.52      6.12 o
   3   7   2       89.32       94.13      0.94 o
   4   7   2        2.89        2.85      0.85 o
   5   7   2        3.82        5.57      0.81 o
   6   7   2        0.00        1.33      0.80 o
   7   7   2       39.63       39.12      0.87 o
   8   7   2        1.98        2.56      0.79 o
   9   7   2       91.33       93.59      2.37 o
  10   7   2       97.68       95.00      1.88 o
  11   7   2        1.95        2.45      0.92 o
 -10   8   2        1.32        0.54      0.83 o
  -9   8   2       17.13       18.63      0.94 o
  -8   8   2        8.09        8.06      0.90 o
  -7   8   2        0.03       -0.05      0.90 o
  -6   8   2       62.27       53.51      1.08 o
  -5   8   2       41.31       48.25      0.96 o
  -4   8   2        4.98        3.32      0.78 o
  -3   8   2      254.85      237.41      6.44 o
  -2   8   2        4.49        5.24      0.87 o
  -1   8   2        4.58        4.20      0.83 o
   0   8   2        5.69        5.70      0.82 o
   1   8   2       95.85       95.33      1.06 o
   2   8   2      122.19      114.54      1.53 o
   3   8   2       28.73       28.22      0.79 o
   4   8   2        0.09        1.30      0.76 o
   5   8   2        2.08        3.03      0.84 o
   6   8   2        2.17        3.39      0.86 o
   7   8   2        0.06        1.13      0.86 o
   8   8   2      174.43      151.41      2.43 o
   9   8   2       30.54       29.94      0.91 o
  -5   9   2       61.11       55.71      2.36 o
  -4   9   2      326.45      295.08      4.78 o
  -3   9   2      103.05       97.13      1.89 o
  -2   9   2       12.47        8.75      0.89 o
  -1   9   2        1.22        1.07      0.76 o
   0   9   2       65.45       56.74      1.52 o
   1   9   2       21.62       21.40      1.02 o
   2   9   2      142.79      129.11      2.30 o
   3   9   2       49.05       45.19      1.34 o
   4   9   2        0.01       -0.70      0.90 o
 -18   1   3        3.26        1.94      0.97 o
 -17   1   3        0.82        2.72      0.82 o
 -16   1   3      155.25      145.64      2.93 o
 -15   1   3       10.75       14.73      0.82 o
 -14   1   3       11.73        8.74      0.84 o
 -13   1   3        6.86        4.95      0.80 o
 -12   1   3       25.21       33.07      0.91 o
 -11   1   3        1.56        2.34      0.79 o
 -10   1   3      162.32      176.23      2.69 o
  -9   1   3      831.75      880.85     16.02 o
  -8   1   3       83.86       89.00      1.84 o
  -7   1   3       32.32       26.49      0.89 o
  -6   1   3      255.45      244.57      2.95 o
  -5   1   3       44.75       43.89      0.99 o
  -4   1   3      439.63      450.00      5.39 o
  -3   1   3     1315.50     1320.84      9.55 o
  -2   1   3      230.94      218.92      1.87 o
  -1   1   3      891.91      874.78      3.58 o
   0   1   3     1122.47     1028.50     12.85 o
   1   1   3        2.40        3.37      1.16 o
   2   1   3       14.74       16.46      1.03 o
   3   1   3       29.02       27.31      1.01 o
   4   1   3       58.44       63.85      1.44 o
   5   1   3      106.34      115.60      2.25 o
   6   1   3     1462.82     1497.64     34.09 o
   7   1   3        3.41        2.72      0.84 o
   8   1   3        2.04        1.84      0.76 o
   9   1   3      710.38      660.62     13.59 o
  10   1   3      277.77      272.43      5.90 o
  11   1   3        7.37        8.20      0.86 o
  12   1   3     1116.18     1116.92     25.90 o
  13   1   3       36.34       37.94      1.01 o
  14   1   3       64.64       66.07      1.23 o
  15   1   3       66.86       67.81      0.92 o
  16   1   3        2.92        3.37      0.86 o
  17   1   3       23.84       27.40      0.89 o
 -18   2   3       27.86       23.92      1.02 o
 -17   2   3        8.33       12.20      0.88 o
 -16   2   3       11.57       13.55      0.89 o
 -15   2   3      281.53      242.66      6.68 o
 -14   2   3      105.75       91.69      1.64 o
 -13   2   3       27.10       24.15      0.84 o
 -12   2   3       11.52       12.60      0.85 o
 -11   2   3        6.72        6.07      0.84 o
 -10   2   3       70.07       75.39      1.65 o
  -9   2   3      647.35      670.68     12.47 o
  -8   2   3        0.02        0.86      0.79 o
  -7   2   3      534.97      537.50      6.77 o
  -6   2   3        5.42        3.57      0.87 o
  -5   2   3       66.91       71.97      1.02 o
  -4   2   3      210.14      197.18      1.37 o
  -3   2   3       29.14       27.62      0.90 o
  -2   2   3     1157.41     1187.88      4.42 o
  -1   2   3       75.33       75.71      1.28 o
   0   2   3      506.14      516.36      3.58 o
   1   2   3       18.90       16.00      0.99 o
   2   2   3       72.28       76.49      1.13 o
   3   2   3      143.76      122.50      1.17 o
   4   2   3       17.76       16.82      0.84 o
   5   2   3        0.33        0.01      0.84 o
   6   2   3      385.66      400.72      6.50 o
   7   2   3       18.70       19.99      0.82 o
   8   2   3       20.86       22.62      0.83 o
   9   2   3      202.29      183.51      2.68 o
  10   2   3       74.61       70.91      1.88 o
  11   2   3     1618.41     1602.50     40.16 o
  12   2   3      363.16      362.46      9.72 o
  13   2   3       96.95       98.02      1.41 o
  14   2   3       16.46       17.87      0.85 o
  15   2   3      104.10      111.43      1.94 o
  16   2   3       25.94       30.22      1.08 o
 -17   3   3       33.05       39.04      2.00 o
 -16   3   3      193.91      174.40      4.64 o
 -15   3   3       59.44       53.84      2.15 o
 -14   3   3       13.44       13.81      0.96 o
 -13   3   3        0.22        1.28      0.72 o
 -12   3   3        0.50       -0.14      0.70 o
 -11   3   3        8.95       12.84      0.73 o
 -10   3   3      456.49      460.47      6.84 o
  -9   3   3      700.12      757.70     12.56 o
  -8   3   3      203.67      213.12      2.68 o
  -7   3   3        0.17        0.70      0.77 o
  -6   3   3       44.53       50.50      0.91 o
  -5   3   3        8.95        8.29      0.77 o
  -4   3   3     1360.72     1407.93     10.58 o
  -3   3   3     3117.45     3167.57     16.80 o
  -2   3   3        0.63        0.86      0.77 o
  -1   3   3     1376.10     1350.65     11.10 o
   0   3   3       93.89       98.83      1.12 o
   1   3   3       32.84       33.11      0.84 o
   2   3   3        4.16        1.60      0.79 o
   3   3   3       28.95       29.72      0.84 o
   4   3   3       47.18       46.78      0.89 o
   5   3   3        3.29        4.32      0.77 o
   6   3   3     1052.32     1107.49     15.03 o
   7   3   3       71.01       76.09      0.92 o
   8   3   3        6.37        9.73      0.75 o
   9   3   3      252.32      244.45      4.65 o
  10   3   3      275.57      280.14      5.64 o
  11   3   3        0.93        2.86      0.87 o
  12   3   3     1122.79     1123.06     23.66 o
  13   3   3      264.82      274.44      4.87 o
  14   3   3       42.76       41.46      1.35 o
  15   3   3       19.32       26.81      0.94 o
  16   3   3       14.92       15.37      0.89 o
 -16   4   3       22.18       24.88      1.05 o
 -15   4   3        4.89        4.87      0.74 o
 -14   4   3       26.06       20.64      0.84 o
 -13   4   3        0.01        0.26      0.70 o
 -12   4   3       13.72       19.89      0.82 o
 -11   4   3       17.04       14.63      0.77 o
 -10   4   3      351.10      367.40      4.37 o
  -9   4   3       31.77       32.42      0.91 o
  -8   4   3       12.40       11.23      0.73 o
  -7   4   3      119.52      113.25      2.16 o
  -6   4   3       71.78       60.10      0.92 o
  -5   4   3      198.00      199.68      1.40 o
  -4   4   3     4883.16     4862.97     52.46 o
  -3   4   3      397.77      404.02      2.55 o
  -2   4   3     1054.27     1068.60      6.18 o
  -1   4   3      185.55      175.74      1.18 o
   0   4   3     2811.24     2874.76     16.50 o
   1   4   3       25.22       27.91      0.81 o
   2   4   3        3.00        4.02      0.71 o
   3   4   3       37.29       37.21      0.87 o
   4   4   3       69.56       61.51      1.15 o
   5   4   3        1.88        3.29      0.76 o
   6   4   3      412.43      439.70      5.40 o
   7   4   3      424.80      446.00      6.29 o
   8   4   3       24.19       26.77      0.89 o
   9   4   3      133.96      135.60      1.89 o
  10   4   3      187.63      197.20      3.11 o
  11   4   3      133.68      132.47      2.67 o
  12   4   3      208.76      221.51      5.11 o
  13   4   3      105.14      105.65      2.66 o
  14   4   3      105.10      119.36      3.89 o
  15   4   3       83.69       90.13      1.71 o
 -15   5   3        5.00        2.45      0.87 o
 -14   5   3        1.11        1.07      0.81 o
 -13   5   3       21.78       24.79      0.85 o
 -12   5   3       24.22       23.24      0.86 o
 -11   5   3        9.54       10.31      0.85 o
 -10   5   3       36.35       35.47      0.85 o
  -9   5   3        0.02       -0.49      0.82 o
  -8   5   3       38.35       35.42      0.81 o
  -7   5   3        3.59        3.70      0.69 o
  -6   5   3       32.14       37.09      0.84 o
  -5   5   3       10.36       12.20      0.75 o
  -4   5   3       31.49       31.83      0.71 o
  -3   5   3      138.00      133.01      1.79 o
  -2   5   3       48.40       48.24      0.88 o
  -1   5   3      102.84      106.71      0.98 o
   0   5   3      153.86      145.80      1.02 o
   1   5   3        7.86        5.39      0.70 o
   2   5   3        1.08        2.14      0.69 o
   3   5   3        2.06        3.22      0.74 o
   4   5   3        0.06        0.58      0.79 o
   5   5   3       97.96      105.43      1.07 o
   6   5   3       18.68       17.09      0.84 o
   7   5   3      119.43      120.65      1.51 o
   8   5   3       18.87       18.39      0.81 o
   9   5   3      230.88      248.41      2.92 o
  10   5   3        8.95        9.42      0.77 o
  11   5   3       35.29       32.93      0.87 o
  12   5   3       41.78       48.73      1.95 o
  13   5   3      194.31      197.68      3.85 o
  14   5   3        0.86        1.60      0.95 o
 -14   6   3        0.24        1.26      0.82 o
 -13   6   3        7.73        4.98      0.84 o
 -12   6   3        0.74        1.69      0.90 o
 -11   6   3       60.19       55.28      1.29 o
 -10   6   3       69.89       73.24      1.35 o
  -9   6   3       33.04       35.50      1.04 o
  -8   6   3        5.14        5.34      0.70 o
  -7   6   3       16.37       18.03      0.88 o
  -6   6   3      135.08      140.09      1.73 o
  -5   6   3     1114.77     1092.10     18.16 o
  -4   6   3     1666.22     1700.02     15.77 o
  -3   6   3        0.39        0.93      0.66 o
  -2   6   3        2.28        3.36      0.86 o
  -1   6   3        2.48        3.37      0.82 o
   0   6   3      376.29      382.56      2.22 o
   1   6   3      336.05      339.00      4.22 o
   2   6   3       64.00       77.11      1.07 o
   3   6   3       21.06       19.45      0.71 o
   4   6   3       15.23       12.78      0.76 o
   5   6   3       13.46       12.24      0.78 o
   6   6   3       84.14       85.60      1.00 o
   7   6   3      190.41      189.13      1.18 o
   8   6   3        2.28        3.65      0.74 o
   9   6   3        2.21        3.62      0.80 o
  10   6   3       31.69       32.64      1.05 o
  11   6   3       72.09       72.47      1.46 o
  12   6   3       12.71       13.28      0.84 o
 -12   7   3       12.83       11.08      1.13 o
 -11   7   3       11.75       13.51      0.89 o
 -10   7   3       61.92       61.45      1.07 o
  -9   7   3        8.73       10.62      0.79 o
  -8   7   3        2.89        3.26      0.87 o
  -7   7   3        0.99        1.17      0.80 o
  -6   7   3       13.39       17.84      0.82 o
  -5   7   3      108.13      115.87      2.03 o
  -4   7   3      121.99      114.74      1.31 o
  -3   7   3       29.37       24.80      0.81 o
  -2   7   3        2.67        2.58      0.82 o
  -1   7   3        9.75        9.31      0.72 o
   0   7   3       34.57       34.61      0.81 o
   1   7   3        0.00        0.89      0.77 o
   2   7   3        2.30        1.89      0.83 o
   3   7   3       14.08       14.15      0.78 o
   4   7   3        0.02        0.85      0.78 o
   5   7   3        4.63        6.87      0.81 o
   6   7   3       29.92       24.93      0.99 o
   7   7   3        0.06        0.23      0.81 o
   8   7   3        0.72        1.74      0.77 o
   9   7   3        3.69        5.44      0.84 o
  10   7   3        1.14        0.51      0.95 o
  11   7   3       19.63       18.25      1.29 o
  -9   8   3        0.00        1.06      0.85 o
  -8   8   3       10.52        8.02      0.94 o
  -7   8   3      188.83      175.90      3.80 o
  -6   8   3      124.80      116.68      1.27 o
  -5   8   3      237.29      215.86      2.78 o
  -4   8   3       15.65       16.18      0.92 o
  -3   8   3      184.98      181.21      3.56 o
  -2   8   3       23.65       23.31      0.90 o
  -1   8   3      129.38      137.05      2.03 o
   0   8   3       53.90       48.78      0.85 o
   1   8   3       85.31       82.53      1.32 o
   2   8   3       44.04       44.28      0.88 o
   3   8   3       29.66       27.56      0.80 o
   4   8   3        1.05        0.38      0.85 o
   5   8   3       16.17       13.19      0.93 o
   6   8   3        6.37        6.81      0.89 o
   7   8   3        2.30        3.78      0.91 o
   8   8   3      134.60      128.50      5.34 o
  -5   9   3       35.77       39.16      1.55 o
  -4   9   3        5.54        8.44      0.90 o
  -3   9   3       26.32       26.05      1.19 o
  -2   9   3        0.24        1.29      0.89 o
  -1   9   3        5.14        6.65      0.99 o
   0   9   3       21.77       20.64      0.89 o
   1   9   3        9.80        9.30      0.96 o
   2   9   3        6.54        6.66      0.89 o
   3   9   3       19.61       18.99      0.86 o
   4   9   3        0.82        1.12      0.88 o
 -18   0   4        1.31        0.76      1.17 o
 -17   0   4      215.02      184.21      4.66 o
 -16   0   4      486.34      422.55      9.29 o
 -15   0   4        6.69        4.18      1.15 o
 -14   0   4        5.61        4.23      1.22 o
 -13   0   4        0.09        0.33      1.10 o
 -12   0   4       16.16       18.40      1.19 o
 -11   0   4      380.61      402.98      6.87 o
 -10   0   4      742.59      780.71     20.77 o
  -9   0   4      403.32      395.50     13.25 o
  -8   0   4      183.61      186.58      4.23 o
  -7   0   4      136.64      120.30      2.19 o
  -6   0   4      144.68      138.15      3.60 o
  -5   0   4        1.68        1.77      1.20 o
  -4   0   4     2421.80     2399.62     39.66 o
  -3   0   4       22.55       29.05      1.82 o
  -2   0   4     1892.09     1891.85     17.09 o
  -1   0   4      405.84      402.88      3.45 o
   0   0   4      448.26      420.48      7.29 o
   1   0   4      118.17      115.35      2.96 o
   2   0   4     1055.03      987.05     22.48 o
   3   0   4      487.27      544.58     16.00 o
   4   0   4     1714.33     1870.50     60.86 o
   5   0   4       78.20       87.56      2.45 o
   6   0   4      253.40      268.46      9.27 o
   7   0   4      162.47      138.50      3.82 o
   8   0   4        1.95        5.03      1.15 o
   9   0   4       70.55       65.31      1.22 o
  10   0   4      564.58      546.99     17.57 o
  11   0   4        6.81        9.18      1.29 o
  12   0   4      329.21      323.55      8.69 o
  13   0   4       96.56       91.89      2.57 o
  14   0   4        1.17        4.60      1.08 o
  15   0   4       38.17       39.33      1.52 o
  16   0   4        0.41        2.60      1.54 o
 -18   1   4        0.81        1.90      0.85 o
 -17   1   4        5.22        4.80      0.90 o
 -16   1   4       39.12       37.42      0.90 o
 -15   1   4        0.00        1.93      0.84 o
 -14   1   4        2.43        1.97      0.72 o
 -13   1   4       15.39       16.60      0.79 o
 -12   1   4        1.61        2.85      0.77 o
 -11   1   4       44.42       45.29      1.29 o
 -10   1   4      170.80      170.16      2.30 o
  -9   1   4       94.83       84.54      1.59 o
  -8   1   4      139.11      151.44      3.16 o
  -7   1   4       29.69       33.97      2.25 o
  -6   1   4     1373.72     1308.04     18.94 o
  -5   1   4     1258.30     1254.76     16.76 o
  -4   1   4      242.84      268.35      3.56 o
  -3   1   4       11.51        7.18      0.89 o
  -2   1   4     4549.48     4171.12     28.88 o
  -1   1   4     1343.61     1251.75     11.96 o
   0   1   4      427.35      398.06      4.22 o
   1   1   4      127.02      111.01      1.68 o
   2   1   4       21.77       18.69      1.02 o
   3   1   4      678.97      709.24     11.95 o
   4   1   4     5093.68     5293.31    122.63 o
   5   1   4     2857.76     3024.15     80.76 o
   6   1   4        2.94        2.15      0.82 o
   7   1   4        5.69        9.66      0.87 o
   8   1   4       47.85       45.87      1.01 o
   9   1   4      177.70      162.14      3.90 o
  10   1   4     3768.10     3587.32     87.22 o
  11   1   4     3663.57     3612.47     64.41 o
  12   1   4       64.78       63.13      1.45 o
  13   1   4       70.30       70.39      1.94 o
  14   1   4       11.62       10.33      0.84 o
  15   1   4        1.95        1.28      0.82 o
  16   1   4        0.93        1.55      1.03 o
 -18   2   4        2.04        2.45      0.80 o
 -17   2   4      124.61      121.81      1.81 o
 -16   2   4       26.47       21.97      0.99 o
 -15   2   4        7.90        5.54      0.75 o
 -14   2   4        0.00        1.75      0.84 o
 -13   2   4        2.35        1.20      0.85 o
 -12   2   4       17.99       19.80      0.86 o
 -11   2   4      217.66      230.21      4.88 o
 -10   2   4       35.54       37.49      0.85 o
  -9   2   4      381.88      399.06      7.78 o
  -8   2   4      143.18      114.76      2.11 o
  -7   2   4       11.54       10.79      0.84 o
  -6   2   4      331.34      332.77      3.63 o
  -5   2   4      382.26      382.64      2.06 o
  -4   2   4      185.87      200.52      1.33 o
  -3   2   4       11.32       11.85      0.84 o
  -2   2   4     2571.20     2650.84     13.10 o
  -1   2   4      748.58      739.56      3.67 o
   0   2   4        6.30        8.82      0.89 o
   1   2   4       89.70       90.90      1.52 o
   2   2   4      235.37      227.50      2.46 o
   3   2   4        4.11        2.67      0.75 o
   4   2   4      202.09      204.36      2.87 o
   5   2   4      240.17      275.62      5.19 o
   6   2   4      560.36      580.22      9.27 o
   7   2   4      465.72      455.68      9.66 o
   8   2   4       97.23       97.31      2.49 o
   9   2   4      407.27      387.35      8.92 o
  10   2   4        0.16        0.48      0.80 o
  11   2   4        8.22        9.53      0.82 o
  12   2   4      149.61      149.42      2.69 o
  13   2   4      102.32      104.51      2.33 o
  14   2   4        1.12        1.86      0.78 o
  15   2   4        5.57        7.82      0.91 o
  16   2   4        4.89        6.69      0.90 o
 -17   3   4       83.83       88.20      1.54 o
 -16   3   4        0.74        0.19      0.85 o
 -15   3   4        0.06        0.35      0.77 o
 -14   3   4        4.15        4.01      0.76 o
 -13   3   4       21.08       20.27      0.79 o
 -12   3   4       25.40       26.23      0.77 o
 -11   3   4       55.19       67.84      1.66 o
 -10   3   4      457.20      467.96      7.99 o
  -9   3   4      129.04      131.98      2.17 o
  -8   3   4        0.65        0.90      0.74 o
  -7   3   4       47.78       42.19      0.82 o
  -6   3   4     1115.43     1084.76     28.06 o
  -5   3   4        0.09        0.72      0.75 o
  -4   3   4      733.89      813.58      5.98 o
  -3   3   4      416.65      432.35      1.94 o
  -2   3   4        5.40        5.59      0.76 o
  -1   3   4      143.78      163.92      1.22 o
   0   3   4      170.06      169.34      1.61 o
   1   3   4        0.22        0.81      0.83 o
   2   3   4        2.32        1.93      0.85 o
   3   3   4        3.85        6.71      0.73 o
   4   3   4       25.21       23.25      0.84 o
   5   3   4       18.18       16.63      0.79 o
   6   3   4      338.62      326.73      5.00 o
   7   3   4     1142.26     1100.92     15.60 o
   8   3   4      494.82      505.68      8.78 o
   9   3   4      479.43      482.15      9.73 o
  10   3   4       52.96       48.69      1.02 o
  11   3   4        0.10        0.81      0.76 o
  12   3   4       58.25       62.58      1.90 o
  13   3   4        4.84        5.76      0.84 o
  14   3   4      114.26      116.17      2.47 o
  15   3   4       18.93       17.84      1.00 o
 -16   4   4       50.98       43.37      1.86 o
 -15   4   4        4.87        1.91      0.89 o
 -14   4   4        1.70        3.71      0.75 o
 -13   4   4        4.68        2.76      0.82 o
 -12   4   4        2.89        3.50      0.88 o
 -11   4   4        0.37        1.04      0.71 o
 -10   4   4      126.90      130.07      1.66 o
  -9   4   4      148.32      152.04      1.60 o
  -8   4   4      292.90      275.38      2.59 o
  -7   4   4      441.10      430.29      1.60 o
  -6   4   4       31.48       34.71      0.83 o
  -5   4   4       39.65       44.75      0.89 o
  -4   4   4       67.90       60.88      0.88 o
  -3   4   4       13.28       17.12      0.83 o
  -2   4   4      154.26      166.50      1.90 o
  -1   4   4      812.78      844.83      5.35 o
   0   4   4      101.78      123.42      1.25 o
   1   4   4        4.61        1.99      0.70 o
   2   4   4        0.00       -0.23      0.73 o
   3   4   4        0.58        0.29      0.72 o
   4   4   4        1.15        0.55      0.71 o
   5   4   4      148.52      163.70      2.49 o
   6   4   4      745.04      758.73      8.28 o
   7   4   4      149.23      162.66      2.75 o
   8   4   4       39.38       37.15      1.07 o
   9   4   4      826.96      832.81     10.46 o
  10   4   4      176.46      179.50      3.82 o
  11   4   4       54.26       59.34      1.36 o
  12   4   4       29.40       32.21      1.13 o
  13   4   4        1.33        1.02      0.76 o
  14   4   4       17.51       21.21      0.92 o
 -15   5   4        6.18        4.59      0.85 o
 -14   5   4        1.17        1.24      0.81 o
 -13   5   4       19.06       18.03      0.82 o
 -12   5   4       93.48       90.85      1.58 o
 -11   5   4       62.61       63.15      1.32 o
 -10   5   4        0.11        0.94      0.86 o
  -9   5   4       34.26       34.75      0.82 o
  -8   5   4       56.92       57.45      1.06 o
  -7   5   4      802.92      808.83     11.79 o
  -6   5   4        5.72        7.32      0.69 o
  -5   5   4      456.82      464.54      3.95 o
  -4   5   4      580.43      609.33      2.96 o
  -3   5   4        3.46        3.12      0.74 o
  -2   5   4        1.14        1.41      1.01 o
  -1   5   4      341.00      382.34      2.85 o
   0   5   4       91.21       83.78      0.93 o
   1   5   4        9.41        6.70      0.71 o
   2   5   4        1.08        1.85      0.77 o
   3   5   4       20.08       21.23      0.79 o
   4   5   4       41.84       48.92      0.86 o
   5   5   4      181.43      175.34      1.97 o
   6   5   4        2.05        5.00      0.78 o
   7   5   4      193.25      198.82      2.83 o
   8   5   4        5.03        5.49      0.84 o
   9   5   4      116.60      117.80      1.73 o
  10   5   4      226.26      230.30      3.56 o
  11   5   4      126.57      134.54      2.52 o
  12   5   4       19.92       23.36      0.93 o
  13   5   4        0.57        0.67      0.79 o
 -14   6   4        0.49        0.41      0.92 o
 -13   6   4        2.87        3.93      1.00 o
 -12   6   4       57.86       55.41      1.34 o
 -11   6   4       53.95       54.95      1.26 o
 -10   6   4        0.02        1.33      0.81 o
  -9   6   4        0.32        0.99      0.78 o
  -8   6   4        1.21        0.73      0.75 o
  -7   6   4       82.74       91.96      1.08 o
  -6   6   4      357.73      353.45      2.24 o
  -5   6   4     1170.19     1182.70     15.53 o
  -4   6   4        7.98        8.68      0.75 o
  -3   6   4       47.76       45.56      0.82 o
  -2   6   4      169.84      182.56      1.78 o
  -1   6   4        4.36        4.48      0.80 o
   0   6   4       88.34       95.86      0.92 o
   1   6   4       73.61       78.44      1.22 o
   2   6   4       14.21       15.88      0.83 o
   3   6   4       85.62       85.01      0.94 o
   4   6   4       29.44       26.64      0.99 o
   5   6   4       12.74       12.25      0.78 o
   6   6   4      166.22      169.66      1.12 o
   7   6   4       56.88       59.76      0.98 o
   8   6   4       10.61       13.03      0.89 o
   9   6   4      277.34      279.21      4.62 o
  10   6   4       19.40       20.74      0.88 o
  11   6   4       48.39       52.26      1.67 o
  12   6   4       72.92       79.97      2.84 o
 -12   7   4       12.22        9.64      0.90 o
 -11   7   4        6.98        7.03      0.84 o
 -10   7   4       21.84       18.46      0.94 o
  -9   7   4       13.35       14.72      0.84 o
  -8   7   4        1.14        2.60      0.77 o
  -7   7   4      617.70      631.78      6.10 o
  -6   7   4      403.26      422.44      1.54 o
  -5   7   4        0.29        1.38      0.78 o
  -4   7   4      218.76      234.57      1.44 o
  -3   7   4       65.68       70.75      0.88 o
  -2   7   4       25.23       25.56      0.83 o
  -1   7   4       40.83       41.44      1.02 o
   0   7   4      174.67      183.83      1.77 o
   1   7   4        0.00        1.18      0.82 o
   2   7   4       17.25       18.45      0.75 o
   3   7   4        0.60        0.77      0.81 o
   4   7   4       20.30       20.88      0.90 o
   5   7   4       14.09       13.93      0.83 o
   6   7   4      145.77      139.18      2.39 o
   7   7   4       22.15       22.30      1.17 o
   8   7   4       98.25       95.40      2.95 o
   9   7   4       53.58       53.66      2.06 o
  10   7   4       28.23       26.20      1.18 o
  -9   8   4        0.00        1.60      0.85 o
  -8   8   4        3.15        2.71      0.87 o
  -7   8   4       90.53       86.26      2.32 o
  -6   8   4      829.14      768.08      7.52 o
  -5   8   4      236.30      215.46      2.27 o
  -4   8   4        2.89        4.21      0.77 o
  -3   8   4        0.25        0.44      0.87 o
  -2   8   4        0.97        0.89      0.87 o
  -1   8   4       48.40       51.14      1.13 o
   0   8   4       29.53       28.25      0.99 o
   1   8   4        6.35        7.17      0.81 o
   2   8   4        6.86        5.88      0.85 o
   3   8   4        4.41        5.46      0.79 o
   4   8   4        6.00        5.49      0.87 o
   5   8   4       60.45       55.98      1.68 o
   6   8   4       37.00       32.96      1.92 o
   7   8   4       10.28        9.33      0.92 o
  -4   9   4       88.91       82.35      2.65 o
  -3   9   4       19.11       18.52      0.96 o
  -2   9   4        0.30        0.82      0.87 o
  -1   9   4       12.57       13.03      0.94 o
   0   9   4       28.68       23.24      0.89 o
   1   9   4       20.42       15.41      1.00 o
   2   9   4        1.65        1.36      0.92 o
 -18   1   5        0.22        0.89      0.86 o
 -17   1   5       16.05       11.54      0.85 o
 -16   1   5        8.95        9.87      0.81 o
 -15   1   5        0.03        0.85      0.77 o
 -14   1   5       29.34       28.96      1.07 o
 -13   1   5        1.94        2.43      0.75 o
 -12   1   5        0.60        0.53      0.76 o
 -11   1   5       11.15       11.80      0.88 o
 -10   1   5       44.82       46.45      0.88 o
  -9   1   5       47.67       42.48      0.92 o
  -8   1   5       17.59       17.15      0.92 o
  -7   1   5      137.42      132.95      1.98 o
  -6   1   5       34.88       32.00      0.89 o
  -5   1   5      125.27      130.75      1.23 o
  -4   1   5      124.55      146.23      1.46 o
  -3   1   5     1547.38     1538.78      4.84 o
  -2   1   5      699.37      695.01      2.60 o
  -1   1   5       97.92       97.02      1.35 o
   0   1   5      221.54      221.16      2.60 o
   1   1   5       82.44       85.85      1.14 o
   2   1   5       36.52       44.05      1.02 o
   3   1   5     2688.56     2817.05     45.41 o
   4   1   5       54.53       56.28      1.20 o
   5   1   5       46.20       43.55      0.94 o
   6   1   5      678.82      661.97     13.07 o
   7   1   5      125.54      124.31      3.34 o
   8   1   5       19.26       19.10      0.75 o
   9   1   5     1500.62     1426.84     34.23 o
  10   1   5      136.82      132.84      3.03 o
  11   1   5      114.12      109.14      2.73 o
  12   1   5        4.01        4.01      0.81 o
  13   1   5       12.87       13.40      0.87 o
  14   1   5       26.65       27.98      0.96 o
  15   1   5        0.85        1.58      0.80 o
  16   1   5       29.59       28.85      1.00 o
 -18   2   5       60.55       46.39      1.04 o
 -17   2   5       54.55       51.99      0.99 o
 -16   2   5        2.81        2.66      0.84 o
 -15   2   5        0.19        0.67      0.99 o
 -14   2   5        0.01        0.82      0.92 o
 -13   2   5        0.97        1.04      0.80 o
 -12   2   5       82.42       85.28      1.91 o
 -11   2   5      376.49      394.72      6.49 o
 -10   2   5        2.16        2.63      0.82 o
  -9   2   5      670.47      621.69     10.80 o
  -8   2   5      688.66      638.38      8.57 o
  -7   2   5       22.19       19.16      0.79 o
  -6   2   5      349.01      333.69      3.92 o
  -5   2   5       10.23       13.01      0.83 o
  -4   2   5      644.37      657.80      4.68 o
  -3   2   5     1976.52     2019.77     15.58 o
  -2   2   5     1819.72     1918.72     12.05 o
  -1   2   5       81.22       85.52      1.11 o
   0   2   5      207.26      179.93      2.70 o
   1   2   5       49.41       42.55      1.00 o
   2   2   5        1.50        1.10      0.89 o
   3   2   5        0.14        1.25      0.82 o
   4   2   5     2413.51     2548.21     36.53 o
   5   2   5      159.27      165.97      2.47 o
   6   2   5      282.10      322.99      5.70 o
   7   2   5        0.51        0.76      0.76 o
   8   2   5        3.38        4.81      0.85 o
   9   2   5        8.20        9.40      0.78 o
  10   2   5       17.07       17.21      0.83 o
  11   2   5       22.13       23.65      1.06 o
  12   2   5        5.46        5.21      0.75 o
  13   2   5       28.43       30.11      0.80 o
  14   2   5        0.76        1.18      0.97 o
  15   2   5       10.93       11.83      0.95 o
 -17   3   5        9.98        7.08      0.90 o
 -16   3   5        2.61        3.49      0.84 o
 -15   3   5        5.82        6.86      0.80 o
 -14   3   5        3.72        2.52      0.83 o
 -13   3   5        1.93        1.40      0.80 o
 -12   3   5      101.42      102.08      2.32 o
 -11   3   5       36.88       37.60      0.87 o
 -10   3   5      313.03      307.10      4.61 o
  -9   3   5      172.41      146.10      2.61 o
  -8   3   5     1112.92     1085.26     12.54 o
  -7   3   5        0.05        3.88      1.51 o
  -6   3   5       38.69       42.47      0.90 o
  -5   3   5       11.53       13.63      0.82 o
  -4   3   5       10.26        5.68      0.76 o
  -3   3   5      567.11      601.09      1.99 o
  -2   3   5     1883.17     1938.52     11.38 o
  -1   3   5        1.71        2.55      0.76 o
   0   3   5      255.25      215.78      1.44 o
   1   3   5       80.37       84.01      1.18 o
   2   3   5      196.42      221.12      3.38 o
   3   3   5     1387.29     1464.90     12.53 o
   4   3   5      184.44      196.86      2.36 o
   5   3   5        0.05        1.20      0.80 o
   6   3   5       81.56       82.04      2.28 o
   7   3   5      562.69      529.70     12.08 o
   8   3   5      452.47      450.76      7.70 o
   9   3   5     2436.69     2446.14     53.92 o
  10   3   5       55.38       57.22      1.51 o
  11   3   5      153.55      157.49      4.35 o
  12   3   5        5.31        6.54      0.79 o
  13   3   5        2.33        3.55      0.87 o
  14   3   5       14.37       17.61      1.02 o
  15   3   5       28.36       34.87      1.61 o
 -16   4   5        2.15        2.66      0.88 o
 -15   4   5        1.24        2.39      0.93 o
 -14   4   5        0.14        0.93      0.85 o
 -13   4   5       18.86       21.48      0.92 o
 -12   4   5       10.83       10.85      0.83 o
 -11   4   5      127.43      130.67      2.55 o
 -10   4   5       41.82       42.59      0.88 o
  -9   4   5       37.97       36.82      0.82 o
  -8   4   5      208.97      200.64      1.08 o
  -7   4   5       78.89       81.42      1.01 o
  -6   4   5       42.48       43.85      0.79 o
  -5   4   5      105.14      104.16      1.04 o
  -4   4   5      131.10      134.36      1.44 o
  -3   4   5        3.04        2.40      0.78 o
  -2   4   5      363.25      400.36      2.80 o
  -1   4   5       10.26       11.38      0.75 o
   0   4   5      134.29      147.69      1.41 o
   1   4   5      309.54      270.04      2.18 o
   2   4   5        1.00        2.79      0.83 o
   3   4   5      116.07      113.78      0.96 o
   4   4   5      185.80      197.40      1.89 o
   5   4   5      138.31      144.25      1.77 o
   6   4   5        9.55       10.20      0.89 o
   7   4   5        9.11       11.23      0.83 o
   8   4   5      339.47      346.20      5.74 o
   9   4   5      349.68      363.63      6.42 o
  10   4   5        0.94        2.20      0.82 o
  11   4   5       63.37       66.21      1.23 o
  12   4   5       17.36       16.88      0.83 o
  13   4   5       26.16       28.57      0.98 o
  14   4   5       44.16       45.34      2.44 o
 -15   5   5       10.01       13.22      0.98 o
 -14   5   5       26.12       29.61      1.33 o
 -13   5   5       56.25       55.64      1.28 o
 -12   5   5      133.61      126.27      2.98 o
 -11   5   5       83.43       84.20      1.01 o
 -10   5   5       57.79       59.50      1.04 o
  -9   5   5       35.30       34.65      0.81 o
  -8   5   5     1800.37     1842.17     13.69 o
  -7   5   5      906.83      916.97      6.34 o
  -6   5   5        0.99        1.07      0.69 o
  -5   5   5       70.45       76.21      0.95 o
  -4   5   5       82.92       85.16      1.00 o
  -3   5   5       59.03       64.34      0.93 o
  -2   5   5      441.85      478.28      4.98 o
  -1   5   5      118.03      137.03      1.06 o
   0   5   5       35.74       34.27      0.76 o
   1   5   5       29.33       31.61      0.80 o
   2   5   5       32.28       32.58      0.82 o
   3   5   5       44.56       38.08      0.77 o
   4   5   5      165.38      149.41      2.25 o
   5   5   5        8.47        8.44      0.71 o
   6   5   5      457.60      470.93      5.51 o
   7   5   5       70.04       74.37      1.06 o
   8   5   5      558.88      590.81     10.37 o
   9   5   5        2.41        3.19      0.80 o
  10   5   5       20.61       23.59      0.85 o
  11   5   5       28.90       30.81      1.13 o
  12   5   5        7.24        8.49      0.89 o
  13   5   5       12.32       15.71      1.00 o
 -14   6   5        0.62        2.12      0.83 o
 -13   6   5       12.97       16.62      0.84 o
 -12   6   5       21.01       22.10      0.97 o
 -11   6   5       13.45       13.64      0.87 o
 -10   6   5       12.91       14.12      0.89 o
  -9   6   5       38.13       40.26      0.90 o
  -8   6   5       29.20       30.92      0.87 o
  -7   6   5       26.36       26.61      1.05 o
  -6   6   5        0.27        0.88      0.78 o
  -5   6   5      145.79      158.16      1.15 o
  -4   6   5        2.55        2.65      0.89 o
  -3   6   5        9.38       10.44      0.85 o
  -2   6   5       21.82       23.01      0.84 o
  -1   6   5        5.07        4.26      0.70 o
   0   6   5        8.66        9.25      0.77 o
   1   6   5       28.18       27.47      0.91 o
   2   6   5       30.03       26.56      0.77 o
   3   6   5        0.02        0.29      0.77 o
   4   6   5       17.14       18.04      0.79 o
   5   6   5       12.64       11.82      0.79 o
   6   6   5        0.22        1.83      1.00 o
   7   6   5       21.58       20.13      1.04 o
   8   6   5      426.65      418.85     11.06 o
   9   6   5      181.48      179.75      8.04 o
  10   6   5        1.28        1.88      0.87 o
  11   6   5       19.77       20.68      1.18 o
 -12   7   5        0.02        1.96      0.93 o
 -11   7   5       28.03       31.02      1.01 o
 -10   7   5        0.02        0.50      0.81 o
  -9   7   5        2.44        4.31      0.80 o
  -8   7   5       45.42       44.03      1.21 o
  -7   7   5      603.77      592.61      6.11 o
  -6   7   5      193.75      180.42      1.70 o
  -5   7   5       57.65       67.30      1.13 o
  -4   7   5        0.11        1.24      0.80 o
  -3   7   5       15.73       17.10      0.76 o
  -2   7   5        2.42        4.14      0.84 o
  -1   7   5       14.06       14.69      0.95 o
   0   7   5        6.07        8.71      0.84 o
   1   7   5       17.78       17.28      0.83 o
   2   7   5        5.58        5.14      0.76 o
   3   7   5       13.64       13.73      0.80 o
   4   7   5       25.34       24.43      0.83 o
   5   7   5       54.15       56.03      1.60 o
   6   7   5       15.06       15.66      0.92 o
   7   7   5      121.26      117.22      4.15 o
   8   7   5       24.38       27.15      1.50 o
   9   7   5       73.45       69.03      4.45 o
  -9   8   5       20.81       22.98      0.98 o
  -8   8   5        0.65        1.28      0.92 o
  -7   8   5        8.32        4.25      0.96 o
  -6   8   5       99.46       93.63      1.77 o
  -5   8   5        0.50        2.21      1.10 o
  -4   8   5        9.86       11.94      0.97 o
  -3   8   5       37.39       36.37      0.91 o
  -2   8   5        7.02        7.26      0.90 o
  -1   8   5        1.74        2.36      0.81 o
   0   8   5       48.65       47.78      1.02 o
   1   8   5        0.10        0.99      0.81 o
   2   8   5       42.94       41.17      1.03 o
   3   8   5       32.56       34.36      1.25 o
   4   8   5        1.14        1.00      0.85 o
   5   8   5        9.91        9.24      0.87 o
   6   8   5        0.18       -0.29      1.03 o
  -3   9   5        0.27        1.72      0.98 o
  -2   9   5        2.19        3.23      0.89 o
  -1   9   5       10.45       10.35      0.94 o
   0   9   5        7.66        8.40      0.94 o
 -18   0   6        1.18        1.80      1.27 o
 -17   0   6        0.22        2.58      1.46 o
 -16   0   6        0.01        0.13      1.28 o
 -15   0   6       28.17       26.27      1.52 o
 -14   0   6       19.74       20.61      1.29 o
 -13   0   6       91.51       96.06      1.83 o
 -12   0   6       46.73       41.85      1.24 o
 -11   0   6      260.09      242.84      4.88 o
 -10   0   6     2564.95     2426.79     48.20 o
  -9   0   6      439.27      404.63      8.52 o
  -8   0   6      208.52      224.32      5.38 o
  -7   0   6       35.11       33.46      1.45 o
  -6   0   6      245.19      249.53      5.90 o
  -5   0   6      222.67      226.08      3.89 o
  -3   0   6      440.66      473.11      2.95 o
  -2   0   6      141.29      167.89      2.24 o
  -1   0   6      989.37      961.04     26.53 o
   0   0   6      514.21      526.57     12.38 o
   1   0   6      160.31      180.24      3.63 o
   3   0   6     3916.30     4169.74    148.22 o
   4   0   6       60.43       69.98      1.85 o
   5   0   6     2166.20     2164.74     69.33 o
   6   0   6      231.02      217.51      7.47 o
   7   0   6       48.70       63.04      1.95 o
   8   0   6      203.17      184.66      4.07 o
   9   0   6       57.11       54.76      2.22 o
  10   0   6      202.99      198.59      5.16 o
  11   0   6      110.85      111.72      3.27 o
  12   0   6        1.23        2.55      1.26 o
  13   0   6       70.40       71.75      1.67 o
  14   0   6       10.09        7.04      1.21 o
  15   0   6        8.34        8.12      1.27 o
 -18   1   6        0.38        1.07      0.97 o
 -17   1   6        8.12        9.39      0.85 o
 -16   1   6       14.67       14.09      0.87 o
 -15   1   6        0.30        1.53      0.93 o
 -14   1   6        1.82        3.58      0.84 o
 -13   1   6       99.78       96.82      2.23 o
 -12   1   6      272.14      278.63      4.58 o
 -11   1   6      207.13      206.65      3.88 o
 -10   1   6      584.54      542.44      8.83 o
  -9   1   6       25.17       23.95      0.85 o
  -8   1   6      412.00      382.26      4.12 o
  -7   1   6      283.68      263.13      2.22 o
  -6   1   6      972.72     1057.45     10.14 o
  -5   1   6       40.16       37.06      1.00 o
  -4   1   6     1215.28     1343.85     10.58 o
  -3   1   6      436.13      448.17      2.09 o
  -2   1   6      402.12      410.72      1.95 o
  -1   1   6      132.37      118.61      1.31 o
   0   1   6        0.64        2.25      0.84 o
   1   1   6      202.26      204.15      2.18 o
   2   1   6       78.89       69.93      1.13 o
   3   1   6      196.18      198.24      2.88 o
   4   1   6     1554.33     1566.91     33.02 o
   5   1   6        1.80        3.87      0.84 o
   6   1   6       24.01       29.07      0.91 o
   7   1   6       10.01       11.49      0.75 o
   8   1   6       70.47       73.67      2.06 o
   9   1   6      290.48      283.53      5.25 o
  10   1   6      120.89      115.27      2.27 o
  11   1   6       21.49       19.26      0.97 o
  12   1   6       49.21       49.92      1.27 o
  13   1   6       21.50       19.94      0.91 o
  14   1   6       29.35       33.92      1.02 o
  15   1   6        2.91        3.91      0.87 o
 -17   2   6        0.13        1.15      0.89 o
 -16   2   6        0.91        1.59      0.92 o
 -15   2   6        4.48        4.21      0.74 o
 -14   2   6       15.12       16.19      0.83 o
 -13   2   6        4.08        3.60      0.81 o
 -12   2   6        0.34        1.62      0.89 o
 -11   2   6       43.35       44.85      1.28 o
 -10   2   6      553.62      518.84      9.61 o
  -9   2   6       37.00       38.45      0.93 o
  -8   2   6       61.83       62.45      1.16 o
  -7   2   6      462.59      458.74      5.96 o
  -6   2   6       35.77       27.73      0.98 o
  -5   2   6      187.33      177.47      1.94 o
  -4   2   6     1724.78     1805.86     16.51 o
  -3   2   6      358.53      356.51      2.64 o
  -2   2   6       76.56       78.72      1.05 o
  -1   2   6        0.01        1.85      0.73 o
   0   2   6        7.26        6.93      0.83 o
   1   2   6        1.13        3.37      0.89 o
   2   2   6     2679.08     2777.94     47.78 o
   3   2   6      284.44      312.23      3.74 o
   4   2   6      225.18      229.46      3.49 o
   5   2   6      793.58      787.55     12.47 o
   6   2   6      151.14      147.61      3.20 o
   7   2   6       28.54       31.09      0.90 o
   8   2   6      409.88      395.83      7.50 o
   9   2   6       62.21       60.46      1.12 o
  10   2   6       58.36       57.53      1.35 o
  11   2   6        0.11        0.91      0.80 o
  12   2   6       45.19       43.74      1.44 o
  13   2   6       27.18       25.19      0.85 o
  14   2   6        1.19        1.29      0.92 o
  15   2   6        2.63        5.05      1.05 o
 -17   3   6        6.10        5.36      0.89 o
 -16   3   6        9.55       11.94      0.87 o
 -15   3   6       65.86       71.33      1.42 o
 -14   3   6       16.21       16.07      0.80 o
 -13   3   6       60.72       54.43      1.83 o
 -12   3   6        1.97        3.64      0.84 o
 -11   3   6       56.32       58.63      1.49 o
 -10   3   6       96.71       96.11      1.69 o
  -9   3   6     2286.23     2262.68     31.97 o
  -8   3   6        1.83        1.95      0.90 o
  -7   3   6      107.30       97.79      1.06 o
  -6   3   6       36.87       34.77      0.93 o
  -5   3   6       34.57       34.74      0.81 o
  -4   3   6      192.23      170.23      1.19 o
  -3   3   6      356.37      405.89      2.31 o
  -2   3   6       40.40       45.90      0.91 o
  -1   3   6       50.16       56.18      0.98 o
   0   3   6       75.45       66.38      0.98 o
   1   3   6      458.15      467.82      3.81 o
   2   3   6      599.52      628.38      8.72 o
   3   3   6       71.34       71.13      1.40 o
   4   3   6      114.24      123.82      1.66 o
   5   3   6      225.10      224.92      2.43 o
   6   3   6       92.54       90.56      1.65 o
   7   3   6      537.19      541.07     12.10 o
   8   3   6      478.23      470.80     10.27 o
   9   3   6      397.89      416.35      8.20 o
  10   3   6       86.04       89.27      2.78 o
  11   3   6        8.88        7.93      0.85 o
  12   3   6        3.33        4.04      1.02 o
  13   3   6        6.73        7.72      0.90 o
  14   3   6        5.18        5.95      0.94 o
 -16   4   6        2.01        2.41      1.02 o
 -15   4   6        4.76        7.52      0.94 o
 -14   4   6        3.37        4.34      0.92 o
 -13   4   6       53.66       53.74      1.14 o
 -12   4   6       54.60       56.98      1.19 o
 -11   4   6        3.66        2.77      0.78 o
 -10   4   6       74.85       80.15      1.17 o
  -9   4   6      236.73      230.63      2.58 o
  -8   4   6        0.46        1.02      0.83 o
  -7   4   6      400.71      412.01      2.13 o
  -6   4   6       84.50       87.45      1.06 o
  -5   4   6       36.19       39.14      0.82 o
  -4   4   6      206.23      211.60      2.03 o
  -3   4   6        7.32       14.75      0.75 o
  -2   4   6        3.04        1.53      0.76 o
  -1   4   6        1.05        3.52      0.80 o
   0   4   6        3.30        3.16      0.87 o
   1   4   6       10.23       14.02      0.91 o
   2   4   6        7.47        5.88      0.89 o
   3   4   6      325.36      325.20      4.69 o
   4   4   6      236.44      246.71      3.58 o
   5   4   6       36.21       35.21      0.93 o
   6   4   6       45.91       43.51      1.19 o
   7   4   6       10.85       10.60      0.82 o
   8   4   6       99.69      104.68      2.50 o
   9   4   6        6.98        5.56      0.85 o
  10   4   6        4.89        7.02      0.84 o
  11   4   6       41.35       38.71      1.18 o
  12   4   6       74.51       72.95      3.97 o
  13   4   6        1.61        2.53      0.83 o
 -15   5   6       39.06       43.71      1.44 o
 -14   5   6       15.06       13.62      0.85 o
 -13   5   6       44.41       51.05      1.41 o
 -12   5   6        9.10        9.60      0.87 o
 -11   5   6       69.34       68.70      1.40 o
 -10   5   6       56.86       54.39      0.85 o
  -9   5   6      528.04      527.35      4.47 o
  -8   5   6      146.87      145.38      2.01 o
  -7   5   6       85.40       88.98      0.99 o
  -6   5   6      163.36      172.10      1.20 o
  -5   5   6        1.90        3.06      0.80 o
  -4   5   6       86.91       90.25      1.15 o
  -3   5   6        0.08        0.46      0.72 o
  -2   5   6       58.38       63.55      0.94 o
  -1   5   6        9.65       11.47      0.75 o
   0   5   6       10.50        9.86      0.79 o
   1   5   6      270.64      282.10      2.70 o
   2   5   6        8.75       10.05      0.87 o
   3   5   6        7.04        7.97      0.97 o
   4   5   6       13.81       15.04      0.88 o
   5   5   6      205.22      207.06      3.05 o
   6   5   6      241.13      238.51      5.29 o
   7   5   6      932.90      968.21     17.23 o
   8   5   6      107.31      109.98      2.28 o
   9   5   6       22.03       25.03      1.05 o
  10   5   6        9.30        9.60      0.85 o
  11   5   6        8.64       11.16      0.87 o
  12   5   6      185.26      181.42      9.09 o
 -13   6   6        8.55        6.83      0.96 o
 -12   6   6       84.98       87.28      1.99 o
 -11   6   6        0.45        1.15      0.81 o
 -10   6   6       35.99       39.13      0.86 o
  -9   6   6      291.89      299.56      3.36 o
  -8   6   6       71.44       67.03      1.00 o
  -7   6   6       13.42       13.53      0.85 o
  -6   6   6      260.31      264.19      2.29 o
  -5   6   6        2.53        1.83      0.73 o
  -4   6   6       20.49       23.05      0.80 o
  -3   6   6       46.57       56.00      0.87 o
  -2   6   6       20.92       22.14      0.85 o
  -1   6   6       34.06       35.43      0.81 o
   0   6   6      118.53      116.40      1.18 o
   1   6   6       30.38       29.97      0.90 o
   2   6   6       73.11       76.98      1.36 o
   3   6   6       58.06       53.19      1.13 o
   4   6   6      104.08      106.96      1.74 o
   5   6   6        6.51        6.30      0.79 o
   6   6   6       21.20       21.96      1.24 o
   7   6   6      298.18      304.42     15.28 o
   8   6   6       41.93       39.35      2.14 o
   9   6   6       40.94       41.18      3.25 o
  10   6   6       16.48       19.91      1.57 o
  11   6   6        2.51        1.33      0.94 o
 -11   7   6        9.51        9.86      0.90 o
 -10   7   6       77.13       70.29      1.05 o
  -9   7   6      127.67      130.42      1.68 o
  -8   7   6        3.42        2.36      0.82 o
  -7   7   6        6.79        6.18      0.98 o
  -6   7   6      539.87      542.41      5.11 o
  -5   7   6        0.10        0.67      0.85 o
  -4   7   6       10.80       11.82      0.79 o
  -3   7   6       19.88       23.12      0.78 o
  -2   7   6        0.00       -0.05      0.78 o
  -1   7   6        3.81        5.20      0.90 o
   0   7   6       10.79       10.67      0.92 o
   1   7   6        0.12        0.63      0.78 o
   2   7   6       69.10       74.07      0.95 o
   3   7   6       41.18       39.56      0.93 o
   4   7   6      134.22      132.60      1.71 o
   5   7   6      415.41      414.45     22.12 o
   6   7   6       57.35       54.20      3.83 o
   7   7   6       32.92       33.80      3.00 o
   8   7   6       62.84       59.07      4.77 o
   9   7   6        3.65        3.43      1.02 o
  -8   8   6      168.16      155.04      3.31 o
  -7   8   6        3.01        3.46      0.91 o
  -6   8   6      158.65      140.24      1.65 o
  -5   8   6        0.13        1.35      0.84 o
  -4   8   6        1.59        2.94      0.90 o
  -3   8   6        0.21        0.94      0.91 o
  -2   8   6        1.53        1.90      0.82 o
  -1   8   6        0.09        0.16      0.95 o
   0   8   6        0.02        1.32      0.79 o
   1   8   6       64.62       61.31      1.31 o
   2   8   6        3.87        4.99      1.00 o
   3   8   6       10.53        9.97      0.86 o
   4   8   6       40.22       36.67      1.06 o
   5   8   6        3.26        4.39      0.99 o
 -18   1   7        0.01        1.50      0.99 o
 -17   1   7       36.42       42.73      0.99 o
 -16   1   7       10.25       12.64      0.89 o
 -15   1   7       19.78       22.91      1.05 o
 -14   1   7       25.86       25.16      0.89 o
 -13   1   7       26.19       27.34      0.88 o
 -12   1   7      136.86      134.68      1.75 o
 -11   1   7      303.11      292.01      4.09 o
 -10   1   7     1479.04     1441.95     17.68 o
  -9   1   7      105.27      103.78      1.79 o
  -8   1   7       52.80       50.07      0.94 o
  -7   1   7      463.24      469.41      4.65 o
  -6   1   7       47.03       51.17      0.97 o
  -5   1   7       82.54       63.31      1.13 o
  -4   1   7      324.79      363.36      3.08 o
  -3   1   7       39.08       35.52      0.98 o
  -2   1   7       31.81       41.63      1.03 o
  -1   1   7       32.38       36.75      1.02 o
   0   1   7      124.45      123.67      1.18 o
   1   1   7        9.49       13.77      0.83 o
   2   1   7       11.33       11.01      0.98 o
   3   1   7      163.40      167.06      2.17 o
   4   1   7        0.39        2.29      0.69 o
   5   1   7       18.53       16.44      0.87 o
   6   1   7        0.89        2.83      0.90 o
   7   1   7        3.86        2.44      0.78 o
   8   1   7      200.12      187.43      4.78 o
   9   1   7        3.31        5.06      0.81 o
  10   1   7       48.23       40.54      1.36 o
  11   1   7       11.19       11.58      0.83 o
  12   1   7        0.94        1.37      0.90 o
  13   1   7       12.96       13.69      0.91 o
  14   1   7        3.08        5.71      0.98 o
 -17   2   7        7.85        9.37      0.99 o
 -16   2   7       18.68       22.01      0.93 o
 -15   2   7        6.50        6.39      0.87 o
 -14   2   7       20.81       23.16      0.91 o
 -13   2   7        3.57        4.68      0.84 o
 -12   2   7      172.98      170.47      3.52 o
 -11   2   7      892.52      890.19     13.70 o
 -10   2   7      126.11      126.33      2.18 o
  -9   2   7       46.54       45.37      0.93 o
  -8   2   7        0.14        1.58      0.90 o
  -7   2   7       91.70      105.26      1.31 o
  -6   2   7     1247.84     1265.09      6.38 o
  -5   2   7     1427.79     1568.93     13.69 o
  -4   2   7        4.62        7.52      1.13 o
  -3   2   7       19.91       17.92      0.94 o
  -2   2   7       11.61       19.12      0.90 o
  -1   2   7       43.90       31.81      0.97 o
   0   2   7       71.60       72.02      1.41 o
   1   2   7     1545.80     1668.18     24.37 o
   2   2   7      467.70      492.36      6.24 o
   3   2   7      267.55      280.35      3.60 o
   4   2   7       80.87       80.11      1.17 o
   5   2   7       22.00       16.72      0.84 o
   6   2   7       15.75       14.62      0.76 o
   7   2   7        0.91        2.17      0.81 o
   8   2   7      123.23      127.72      2.92 o
   9   2   7       25.72       24.37      1.26 o
  10   2   7      273.61      257.67      5.70 o
  11   2   7        1.53        1.55      0.89 o
  12   2   7        0.65        1.86      0.83 o
  13   2   7        2.22        1.17      0.98 o
  14   2   7        1.12        0.91      0.86 o
 -17   3   7       31.39       39.04      1.11 o
 -16   3   7       17.79       25.73      1.00 o
 -15   3   7       16.13       20.36      1.01 o
 -14   3   7        3.35        4.65      0.79 o
 -13   3   7        0.08        0.85      0.84 o
 -12   3   7      118.99      117.55      2.82 o
 -11   3   7      230.02      233.58      4.50 o
 -10   3   7     1943.59     1901.88     35.47 o
  -9   3   7       13.66       14.75      0.90 o
  -8   3   7      186.24      183.34      2.10 o
  -7   3   7       65.04       73.26      1.27 o
  -6   3   7       19.24       13.65      0.87 o
  -5   3   7        2.76        1.56      0.78 o
  -4   3   7      152.70      173.50      2.14 o
  -3   3   7       30.57       27.57      0.89 o
  -2   3   7       47.68       57.13      0.95 o
  -1   3   7       83.76       65.43      1.00 o
   0   3   7       61.65       65.61      1.32 o
   1   3   7      356.32      366.31      5.61 o
   2   3   7        0.38        1.03      0.89 o
   3   3   7      103.09      108.69      1.96 o
   4   3   7      341.45      327.47      5.57 o
   5   3   7       23.97       24.21      0.88 o
   6   3   7       64.15       57.11      1.41 o
   7   3   7      156.59      161.77      2.12 o
   8   3   7      295.96      293.10      6.78 o
   9   3   7       34.38       33.51      0.99 o
  10   3   7      352.71      338.52      7.36 o
  11   3   7      150.94      148.25      2.96 o
  12   3   7       17.65       19.24      0.87 o
  13   3   7        0.81        0.69      1.02 o
 -16   4   7       22.35       30.56      1.09 o
 -15   4   7       22.82       25.73      0.99 o
 -14   4   7       21.50       22.00      0.89 o
 -13   4   7       23.99       22.82      0.85 o
 -12   4   7       95.67      101.17      1.82 o
 -11   4   7      245.36      249.44      4.66 o
 -10   4   7      353.85      351.35      4.83 o
  -9   4   7       45.60       45.66      1.22 o
  -8   4   7      287.66      286.82      3.38 o
  -7   4   7        2.96        4.03      0.88 o
  -6   4   7      438.95      446.65      4.43 o
  -5   4   7       90.77      105.89      0.96 o
  -4   4   7        8.70        9.53      0.86 o
  -3   4   7       66.89       66.57      1.87 o
  -2   4   7        3.02        2.75      0.77 o
  -1   4   7       25.01       23.23      0.92 o
   0   4   7      238.97      256.11      3.97 o
   1   4   7      562.74      583.04      6.65 o
   2   4   7        0.62        1.20      1.05 o
   3   4   7      162.69      168.46      2.47 o
   4   4   7       18.32       18.25      0.95 o
   5   4   7        8.84       10.26      1.16 o
   6   4   7       28.73       29.40      0.84 o
   7   4   7      218.48      220.94      3.90 o
   8   4   7       98.51       94.74      2.02 o
   9   4   7      144.51      145.55      3.58 o
  10   4   7        1.43        1.08      0.81 o
  11   4   7       17.31       17.87      0.88 o
  12   4   7        0.33        1.54      0.86 o
 -15   5   7        1.00        1.02      0.91 o
 -14   5   7       60.44       66.70      1.68 o
 -13   5   7      157.07      157.26      4.73 o
 -12   5   7        5.89        6.67      0.79 o
 -11   5   7       30.65       32.88      1.99 o
 -10   5   7        5.26        4.99      0.76 o
  -9   5   7       53.51       54.39      1.34 o
  -8   5   7       71.54       74.13      0.89 o
  -7   5   7      263.25      276.16      1.58 o
  -6   5   7      201.24      206.80      2.05 o
  -5   5   7       52.87       52.35      0.97 o
  -4   5   7        2.48        4.12      0.79 o
  -3   5   7        3.12        4.58      0.81 o
  -2   5   7        2.30        2.62      0.92 o
  -1   5   7        0.12        0.35      0.79 o
   0   5   7      678.95      692.37      6.21 o
   1   5   7      136.28      142.83      1.30 o
   2   5   7       14.31       16.04      0.90 o
   3   5   7       14.19       13.95      0.93 o
   4   5   7      379.44      400.49      7.89 o
   5   5   7      355.42      371.19      6.88 o
   6   5   7      808.94      865.99     16.66 o
   7   5   7      428.23      427.01     17.36 o
   8   5   7       10.20        9.61      1.03 o
   9   5   7       52.31       48.94      2.98 o
  10   5   7      154.52      141.63     10.62 o
  11   5   7      185.20      170.03     13.86 o
 -13   6   7        2.52        1.35      0.89 o
 -12   6   7        0.84        2.54      0.86 o
 -11   6   7        0.04        0.72      0.83 o
 -10   6   7       70.23       72.15      1.07 o
  -9   6   7       65.03       69.19      1.05 o
  -8   6   7       53.20       56.29      1.19 o
  -7   6   7        1.32        1.54      0.89 o
  -6   6   7       11.45       13.45      0.75 o
  -5   6   7       34.30       33.44      0.86 o
  -4   6   7        1.00        1.31      0.73 o
  -3   6   7       18.43       20.53      0.92 o
  -2   6   7        2.24        3.92      0.89 o
  -1   6   7       29.03       26.51      0.86 o
   0   6   7       15.40       19.07      0.97 o
   1   6   7       15.48       14.99      1.03 o
   2   6   7        0.00        1.21      0.92 o
   3   6   7       78.72       79.89      2.05 o
   4   6   7       37.97       38.99      1.01 o
   5   6   7       93.47       96.79      2.43 o
   6   6   7       53.25       55.11      1.25 o
   7   6   7       13.22       11.82      1.73 o
   8   6   7        9.21        7.67      1.02 o
   9   6   7       66.09       69.57      8.57 o
  10   6   7       24.62       24.68      2.86 o
 -11   7   7        9.47       11.05      1.05 o
 -10   7   7       17.71       14.88      0.98 o
  -9   7   7        0.62        1.85      0.88 o
  -8   7   7       36.74       36.31      0.84 o
  -7   7   7        3.83        4.67      0.86 o
  -6   7   7       10.79       12.00      0.94 o
  -5   7   7        4.99        5.75      0.87 o
  -4   7   7        3.61        3.45      0.82 o
  -3   7   7        7.98        7.81      0.83 o
  -2   7   7        0.19       -0.07      0.87 o
  -1   7   7       17.37       16.38      0.83 o
   0   7   7      148.16      141.21      2.21 o
   1   7   7       21.48       22.99      0.93 o
   2   7   7        3.31        3.96      0.87 o
   3   7   7       28.11       30.04      1.11 o
   4   7   7       13.52       13.54      0.99 o
   5   7   7      285.62      275.78      7.26 o
   6   7   7      475.73      456.00      7.95 o
   7   7   7        0.00       -0.63      1.24 o
   8   7   7        3.07        3.52      0.93 o
  -7   8   7        8.67        8.53      0.90 o
  -6   8   7        0.35        1.22      1.05 o
  -5   8   7        6.87        5.13      0.82 o
  -4   8   7        0.06        0.41      0.89 o
  -3   8   7        4.62        5.01      0.84 o
  -2   8   7        2.04        1.76      0.86 o
  -1   8   7       74.75       74.80      1.68 o
   0   8   7        6.08        7.45      0.97 o
   1   8   7       23.79       21.16      0.92 o
   2   8   7       17.58       18.02      0.94 o
   3   8   7        9.13        9.25      1.25 o
   4   8   7        0.47        1.89      1.02 o
 -17   0   8        0.02        1.35      1.53 o
 -16   0   8       56.35       59.84      2.40 o
 -15   0   8       59.56       67.08      1.57 o
 -14   0   8       27.03       28.48      1.28 o
 -13   0   8      239.95      238.23      2.94 o
 -12   0   8      109.54      112.15      3.12 o
 -11   0   8      130.77      135.07      2.64 o
 -10   0   8        0.71        1.31      1.06 o
  -9   0   8      118.36      116.09      1.76 o
  -8   0   8       62.12       69.60      2.13 o
  -7   0   8      480.70      508.04     11.54 o
  -6   0   8       12.35        9.99      1.30 o
  -5   0   8        9.62        9.74      1.16 o
  -4   0   8      116.76      132.19      2.02 o
  -3   0   8      111.96       60.30      1.64 o
  -2   0   8       24.46       35.64      1.53 o
  -1   0   8       59.65       59.15      1.97 o
   0   0   8       21.30       15.69      1.16 o
   1   0   8      120.61      124.41      3.45 o
   2   0   8        0.00        0.80      1.00 o
   3   0   8      348.77      316.22     10.48 o
   4   0   8      463.03      447.60     13.24 o
   5   0   8       26.53       30.59      1.42 o
   6   0   8       37.06       40.40      1.24 o
   7   0   8        1.31        0.24      1.18 o
   8   0   8      428.39      403.78     11.55 o
   9   0   8      449.34      366.52     15.49 o
  10   0   8       58.15       54.76      1.61 o
  11   0   8       11.23        8.84      1.08 o
  12   0   8       12.68       14.64      1.07 o
  13   0   8        4.82        7.41      1.35 o
  14   0   8        1.29        2.78      1.30 o
 -17   1   8       20.35       19.66      0.89 o
 -16   1   8       46.10       52.71      1.12 o
 -15   1   8       11.30       10.62      0.80 o
 -14   1   8       24.58       24.73      0.85 o
 -13   1   8      252.18      259.45      2.57 o
 -12   1   8     3503.70     3571.26     43.16 o
 -11   1   8     1024.01     1014.23     14.45 o
 -10   1   8      668.32      647.22      9.64 o
  -9   1   8       52.77       54.06      1.06 o
  -8   1   8      157.50      148.96      1.57 o
  -7   1   8       19.92       23.92      0.98 o
  -6   1   8      594.26      704.73      2.74 o
  -5   1   8      184.28      196.84      1.63 o
  -4   1   8      135.35      141.85      1.58 o
  -3   1   8        9.23        3.73      1.02 o
  -2   1   8        0.15        0.95      0.86 o
  -1   1   8        2.03        3.28      0.85 o
   0   1   8      753.79      783.32      6.37 o
   1   1   8       54.34       43.23      0.94 o
   2   1   8     1033.91     1000.37     16.33 o
   3   1   8      123.48      121.36      1.52 o
   4   1   8      153.13      136.10      2.28 o
   5   1   8       34.76       42.22      0.87 o
   6   1   8      161.88      145.74      2.32 o
   7   1   8      800.59      711.50     12.70 o
   8   1   8      458.69      397.23      7.24 o
   9   1   8      151.11      135.83      3.02 o
  10   1   8        0.00        0.30      0.83 o
  11   1   8        0.78        2.05      0.77 o
  12   1   8        1.31        1.42      0.88 o
  13   1   8        4.87        9.71      0.87 o
 -17   2   8       22.55       29.85      1.04 o
 -16   2   8        9.44        9.11      0.95 o
 -15   2   8        8.65        8.09      0.86 o
 -14   2   8        5.90        6.78      0.86 o
 -13   2   8       38.56       39.77      1.05 o
 -12   2   8        1.38        1.95      0.86 o
 -11   2   8      427.03      417.01      5.35 o
 -10   2   8        5.91        7.37      0.80 o
  -9   2   8        2.51        5.67      0.91 o
  -8   2   8       26.31       29.93      0.89 o
  -7   2   8       14.79       13.02      0.89 o
  -6   2   8      126.31      141.55      1.49 o
  -5   2   8        5.02        7.00      0.97 o
  -4   2   8       20.04       17.37      0.98 o
  -3   2   8       45.28       39.39      1.00 o
  -2   2   8      139.12      140.77      1.73 o
  -1   2   8        6.05        6.38      0.82 o
   0   2   8      142.83      150.03      1.58 o
   1   2   8       50.52       50.10      1.00 o
   2   2   8       10.18       13.71      0.84 o
   3   2   8       20.33       21.25      0.98 o
   4   2   8      351.53      359.69      3.88 o
   5   2   8        9.50        7.95      0.79 o
   6   2   8      102.94       95.51      2.69 o
   7   2   8      131.14      125.10      2.49 o
   8   2   8      142.87      130.50      2.33 o
   9   2   8       20.13       17.39      0.89 o
  10   2   8        7.70        8.37      0.90 o
  11   2   8        2.64        2.93      0.90 o
  12   2   8        0.03        1.83      0.82 o
  13   2   8       13.43       15.48      0.94 o
 -16   3   8        2.86        3.26      0.83 o
 -15   3   8      144.40      155.08      3.07 o
 -14   3   8       10.57       11.16      0.97 o
 -13   3   8      311.51      313.95      5.34 o
 -12   3   8       34.01       32.29      0.93 o
 -11   3   8        6.66        9.10      0.93 o
 -10   3   8       29.79       32.19      0.92 o
  -9   3   8      459.99      465.37      6.68 o
  -8   3   8      103.19      103.29      1.54 o
  -7   3   8      254.14      250.28      3.76 o
  -6   3   8       69.88       80.12      1.10 o
  -5   3   8       11.74       16.61      0.88 o
  -4   3   8       19.21       13.55      0.91 o
  -3   3   8       30.02       25.26      1.01 o
  -2   3   8      181.29      171.81      2.02 o
  -1   3   8       43.74       45.89      1.01 o
   0   3   8      137.33      143.62      2.02 o
   1   3   8        0.08        0.53      1.02 o
   2   3   8      641.78      638.80      9.75 o
   3   3   8      200.79      199.48      3.81 o
   4   3   8      892.33      897.96     13.99 o
   5   3   8       15.11       12.98      0.94 o
   6   3   8      141.21      137.93      2.32 o
   7   3   8       47.76       50.07      1.26 o
   8   3   8        4.52        6.22      0.83 o
   9   3   8      132.86      129.30      2.95 o
  10   3   8       15.99       11.37      0.84 o
  11   3   8        0.27        0.03      0.87 o
  12   3   8        3.49        4.49      0.92 o
  13   3   8        0.61        2.00      0.90 o
 -15   4   8        5.19        8.00      1.10 o
 -14   4   8       48.96       48.66      1.53 o
 -13   4   8       15.53       18.60      1.00 o
 -12   4   8       90.41       93.48      2.49 o
 -11   4   8      388.31      373.88      6.27 o
 -10   4   8        0.01        0.35      0.87 o
  -9   4   8        0.28        0.65      0.82 o
  -8   4   8      104.49      103.03      1.68 o
  -7   4   8      341.54      345.17      2.69 o
  -6   4   8      130.66      139.15      1.73 o
  -5   4   8       20.25       17.62      0.85 o
  -4   4   8        7.86        9.18      0.83 o
  -3   4   8        9.86        7.50      0.83 o
  -2   4   8       30.25       28.41      0.96 o
  -1   4   8      144.40      153.81      2.18 o
   0   4   8      348.02      386.56      4.39 o
   1   4   8       70.19       68.18      1.53 o
   2   4   8        0.06        0.18      0.90 o
   3   4   8      496.95      476.17      6.70 o
   4   4   8       80.86       83.25      1.31 o
   5   4   8        8.98       10.01      0.89 o
   6   4   8        2.11        2.51      0.84 o
   7   4   8      187.89      194.60      4.38 o
   8   4   8        0.02       -0.28      0.92 o
   9   4   8       64.45       65.09      3.91 o
  10   4   8       13.10       10.94      0.91 o
  11   4   8        3.89        2.77      0.85 o
  12   4   8       15.38       20.41      2.06 o
 -14   5   8       10.72       11.87      1.05 o
 -13   5   8        7.78        6.61      0.91 o
 -12   5   8      283.88      270.39      6.74 o
 -11   5   8       67.59       62.66      1.84 o
 -10   5   8       28.73       30.25      0.92 o
  -9   5   8       28.40       29.18      1.02 o
  -8   5   8       37.02       33.05      1.04 o
  -7   5   8        0.03        0.19      0.85 o
  -6   5   8        3.64        5.63      0.83 o
  -5   5   8        2.09        1.66      0.85 o
  -4   5   8        2.77        2.91      0.73 o
  -3   5   8        0.84        1.84      0.78 o
  -2   5   8       47.92       45.15      1.06 o
  -1   5   8      127.52      128.46      1.41 o
   0   5   8        2.46        1.49      0.80 o
   1   5   8        0.02        1.57      0.91 o
   2   5   8       55.34       56.75      0.96 o
   3   5   8        2.63        2.98      0.94 o
   4   5   8      323.80      347.17      7.93 o
   5   5   8      269.47      283.45      5.37 o
   6   5   8        0.03        2.69      0.92 o
   7   5   8       21.37       18.95      1.10 o
   8   5   8        3.77        3.51      0.91 o
   9   5   8       39.23       46.24      5.23 o
  10   5   8       35.99       35.22      4.63 o
 -13   6   8        2.50        3.07      0.91 o
 -12   6   8        1.25        2.01      0.90 o
 -11   6   8       16.34       15.47      1.00 o
 -10   6   8       64.72       59.59      1.32 o
  -9   6   8       95.78       98.32      1.20 o
  -8   6   8      155.98      146.83      1.77 o
  -7   6   8       25.89       25.21      0.95 o
  -6   6   8        0.06        1.10      0.81 o
  -5   6   8        1.16        2.04      0.85 o
  -4   6   8        3.41        5.27      0.75 o
  -3   6   8       42.37       42.38      0.98 o
  -2   6   8        6.76        7.15      0.87 o
  -1   6   8       80.93       84.82      1.74 o
   0   6   8       45.87       43.25      0.93 o
   1   6   8       37.28       38.63      0.98 o
   2   6   8       20.55       19.74      0.84 o
   3   6   8      113.92      108.70      1.46 o
   4   6   8      866.65      875.28     13.60 o
   5   6   8        7.07        7.18      1.17 o
   6   6   8      412.97      419.48      8.98 o
   7   6   8       17.71       13.44      1.24 o
   8   6   8       15.71       14.01      1.15 o
   9   6   8        2.18        1.89      0.87 o
 -10   7   8        1.35        1.76      0.96 o
  -9   7   8       35.98       32.84      0.96 o
  -8   7   8        3.52        5.70      1.04 o
  -7   7   8       78.31       74.53      1.62 o
  -6   7   8        6.33        6.37      0.82 o
  -5   7   8       15.34       12.79      0.84 o
  -4   7   8        4.02        4.23      0.86 o
  -3   7   8        0.51        2.05      0.88 o
  -2   7   8       25.62       23.47      0.97 o
  -1   7   8      363.88      361.51      2.53 o
   0   7   8        0.10        2.40      0.86 o
   1   7   8       12.28       14.55      1.25 o
   2   7   8        3.69        3.61      1.02 o
   3   7   8       71.34       74.94      2.01 o
   4   7   8      148.09      147.49      3.91 o
   5   7   8      532.02      508.05      8.68 o
   6   7   8       74.31       68.53      3.07 o
  -6   8   8        9.31        7.79      1.05 o
  -5   8   8        3.85        3.89      0.88 o
  -4   8   8        2.60        2.51      0.95 o
  -3   8   8        5.99        5.68      0.93 o
  -2   8   8        0.00        0.70      0.94 o
  -1   8   8       33.34       30.33      1.05 o
   0   8   8        0.17        0.42      1.00 o
   1   8   8        0.04        0.92      1.07 o
   2   8   8        3.30        3.83      1.16 o
 -17   1   9        0.95        2.43      0.94 o
 -16   1   9       59.28       62.16      1.46 o
 -15   1   9        1.40        1.98      0.91 o
 -14   1   9      137.28      138.56      2.29 o
 -13   1   9      813.18      837.40      8.74 o
 -12   1   9        4.47        3.72      0.93 o
 -11   1   9       35.49       37.23      0.94 o
 -10   1   9      190.16      183.39      2.43 o
  -9   1   9       12.35       13.91      0.95 o
  -8   1   9        1.37        0.62      0.93 o
  -7   1   9       52.47       58.61      1.15 o
  -6   1   9       18.97       21.38      1.04 o
  -5   1   9       17.14       18.52      0.99 o
  -4   1   9        4.20        3.97      0.96 o
  -3   1   9       60.51       61.22      1.13 o
  -2   1   9        0.32        0.46      0.91 o
  -1   1   9        7.42        8.67      0.87 o
   0   1   9       41.67       41.88      1.06 o
   1   1   9       27.72       25.10      0.93 o
   2   1   9      983.41      945.53     16.98 o
   3   1   9       43.92       43.59      0.94 o
   4   1   9        0.54        0.70      0.89 o
   5   1   9      385.83      355.56      5.51 o
   6   1   9       29.71       31.78      0.85 o
   7   1   9       15.49       11.24      0.84 o
   8   1   9      124.08      104.22      1.44 o
   9   1   9        0.01        1.29      0.76 o
  10   1   9        2.17        1.97      0.77 o
  11   1   9        1.79        1.77      0.80 o
  12   1   9        1.25        1.59      0.92 o
  13   1   9        9.07       14.31      0.88 o
 -17   2   9        5.31        8.14      1.13 o
 -16   2   9       50.04       57.41      1.65 o
 -15   2   9       11.73       12.65      1.01 o
 -14   2   9        2.40        2.30      0.88 o
 -13   2   9       53.96       52.38      0.97 o
 -12   2   9      155.44      159.15      2.49 o
 -11   2   9       38.58       40.82      0.97 o
 -10   2   9       35.01       38.27      1.00 o
  -9   2   9       12.36       10.82      0.80 o
  -8   2   9        0.43        1.37      0.99 o
  -7   2   9       11.20        9.22      0.94 o
  -6   2   9       81.06       84.55      1.18 o
  -5   2   9       14.62       13.88      1.04 o
  -4   2   9        0.49        1.70      0.86 o
  -3   2   9       29.98       26.38      1.02 o
  -2   2   9       45.50       38.05      0.96 o
  -1   2   9        0.03        1.09      0.82 o
   0   2   9      478.73      475.69      3.53 o
   1   2   9       73.22       71.24      1.50 o
   2   2   9     1948.06     1865.01     11.67 o
   3   2   9       65.83       70.36      1.01 o
   4   2   9        0.21        0.93      0.78 o
   5   2   9        6.19        6.42      0.81 o
   6   2   9       27.08       26.95      0.97 o
   7   2   9      133.67      122.19      2.41 o
   8   2   9      277.44      246.95      5.00 o
   9   2   9      121.68      121.42      3.01 o
  10   2   9       32.01       36.71      1.30 o
  11   2   9        3.99        5.68      0.86 o
  12   2   9       42.30       43.92      1.81 o
 -16   3   9        0.45        1.72      1.04 o
 -15   3   9       12.54       12.02      0.90 o
 -14   3   9      481.26      481.84     10.81 o
 -13   3   9      819.25      826.59     14.59 o
 -12   3   9       21.02       22.98      0.96 o
 -11   3   9       15.50       15.18      0.87 o
 -10   3   9       61.38       58.48      1.01 o
  -9   3   9       11.64       10.29      0.80 o
  -8   3   9       55.48       68.77      1.00 o
  -7   3   9       67.00       77.52      1.47 o
  -6   3   9        6.42        9.20      0.92 o
  -5   3   9       33.52       33.61      0.98 o
  -4   3   9       67.85       54.67      1.12 o
  -3   3   9        0.60        0.34      0.93 o
  -2   3   9       16.93       15.64      0.94 o
  -1   3   9       72.00       75.64      1.25 o
   0   3   9      190.38      187.97      2.50 o
   1   3   9       15.53       14.86      1.01 o
   2   3   9      858.18      874.13     11.88 o
   3   3   9       78.27       83.89      1.66 o
   4   3   9       20.16       22.68      0.88 o
   5   3   9      245.12      240.88      5.50 o
   6   3   9       37.99       35.66      1.02 o
   7   3   9       30.47       27.56      0.90 o
   8   3   9      129.22      110.21      3.14 o
   9   3   9       21.61       15.09      0.90 o
  10   3   9       20.69       20.65      1.49 o
  11   3   9        0.92        1.63      0.92 o
  12   3   9       25.80       29.38      2.33 o
 -15   4   9        9.17        9.12      0.96 o
 -14   4   9       92.11       90.18      2.04 o
 -13   4   9       64.82       66.81      1.53 o
 -12   4   9       10.12       11.12      0.91 o
 -11   4   9        8.30       10.03      0.91 o
 -10   4   9        0.20        1.73      0.91 o
  -9   4   9        2.80        4.33      0.83 o
  -8   4   9      224.45      240.12      3.24 o
  -7   4   9        1.80        2.56      0.87 o
  -6   4   9       10.85       12.02      0.99 o
  -5   4   9        5.74        6.66      0.90 o
  -4   4   9       48.49       37.21      0.91 o
  -3   4   9       76.21       69.78      1.02 o
  -2   4   9       57.49       58.24      1.07 o
  -1   4   9       50.23       54.93      1.03 o
   0   4   9        0.27        0.17      0.85 o
   1   4   9       87.13       95.83      1.99 o
   2   4   9     1373.17     1434.42     34.45 o
   3   4   9     1367.35     1410.83     23.41 o
   4   4   9       26.73       27.47      1.05 o
   5   4   9      148.45      143.49      3.26 o
   6   4   9       58.68       58.29      0.99 o
   7   4   9       11.88       10.30      1.09 o
   8   4   9       31.15       32.48      1.25 o
   9   4   9      103.75      100.02     10.51 o
  10   4   9        6.21        6.98      0.97 o
  11   4   9        1.59        0.05      0.87 o
 -14   5   9      100.65       93.83      2.84 o
 -13   5   9       24.96       20.00      0.93 o
 -12   5   9       23.43       26.79      1.10 o
 -11   5   9        1.46        2.42      0.87 o
 -10   5   9       45.27       42.29      0.87 o
  -9   5   9        3.73        4.11      0.79 o
  -8   5   9       75.74       74.76      1.28 o
  -7   5   9        0.00        0.37      0.90 o
  -6   5   9       44.44       44.19      0.99 o
  -5   5   9        6.47        8.23      0.82 o
  -4   5   9       17.14       16.77      0.87 o
  -3   5   9       87.86       87.51      1.24 o
  -2   5   9       11.61       12.23      1.00 o
  -1   5   9       65.20       68.05      1.54 o
   0   5   9       84.94       88.04      1.02 o
   1   5   9        1.18        2.41      0.93 o
   2   5   9       53.46       59.71      1.18 o
   3   5   9       25.80       28.83      0.95 o
   4   5   9       40.24       36.76      1.63 o
   5   5   9       52.55       51.45      1.02 o
   6   5   9       10.77       11.44      0.89 o
   7   5   9        0.43        2.31      1.08 o
   8   5   9        2.60        2.81      1.04 o
   9   5   9       23.02       21.48      0.99 o
 -12   6   9        4.17        5.89      1.05 o
 -11   6   9        4.43        4.75      0.87 o
 -10   6   9       13.59       16.00      0.97 o
  -9   6   9       52.60       54.02      1.26 o
  -8   6   9      166.88      162.38      2.25 o
  -7   6   9        6.60        6.76      0.95 o
  -6   6   9        3.09        3.79      0.87 o
  -5   6   9        0.79        0.98      0.90 o
  -4   6   9       22.23       20.58      0.88 o
  -3   6   9      161.25      152.69      1.98 o
  -2   6   9      240.94      240.39      1.93 o
  -1   6   9        0.24        0.08      1.02 o
   0   6   9       33.10       32.35      1.09 o
   1   6   9       65.52       72.78      1.31 o
   2   6   9       65.56       73.11      1.73 o
   3   6   9      569.07      564.35      7.50 o
   4   6   9       76.44       79.06      3.40 o
   5   6   9       36.20       36.98      1.25 o
   6   6   9        9.08       11.54      1.13 o
   7   6   9        4.79        4.81      1.17 o
   8   6   9        4.08        5.19      1.03 o
  -9   7   9       39.25       45.33      1.18 o
  -8   7   9        0.00        0.62      0.94 o
  -7   7   9       10.08        8.82      0.96 o
  -6   7   9        0.63        1.46      0.92 o
  -5   7   9        6.88        7.53      0.96 o
  -4   7   9        2.06        2.98      0.93 o
  -3   7   9       38.39       36.86      1.05 o
  -2   7   9        2.36        3.99      0.96 o
  -1   7   9        1.38        2.25      1.02 o
   0   7   9        0.54        0.51      0.96 o
   1   7   9       11.50       11.27      0.98 o
   2   7   9       60.86       60.64      1.51 o
   3   7   9       27.40       26.54      1.01 o
   4   7   9        0.01        0.66      1.01 o
   5   7   9        0.12        0.06      0.97 o
  -3   8   9       15.74       12.15      0.94 o
  -2   8   9       68.07       61.79      1.41 o
  -1   8   9       45.75       43.96      1.05 o
 -17   0  10        0.66        1.31      1.40 o
 -16   0  10       29.55       33.31      1.76 o
 -15   0  10      209.28      216.51      3.42 o
 -14   0  10      373.39      382.25      4.09 o
 -13   0  10      288.21      290.50      1.96 o
 -12   0  10       76.90       77.86      1.72 o
 -11   0  10       23.37       21.24      1.30 o
 -10   0  10        0.32        1.56      1.57 o
  -9   0  10        2.66        3.39      1.33 o
  -8   0  10       79.63       83.42      2.09 o
  -7   0  10       71.93       62.66      2.86 o
  -6   0  10       19.45       14.34      1.93 o
  -5   0  10       18.95       22.05      1.92 o
  -4   0  10       36.10       33.17      1.61 o
  -3   0  10      146.38      139.68      2.42 o
  -2   0  10      145.62      145.32      5.09 o
  -1   0  10      930.07      904.17     30.50 o
   0   0  10     3238.84     3107.24     86.99 o
   1   0  10      814.66      791.97     21.87 o
   2   0  10       34.25       34.42      1.38 o
   3   0  10        3.19        2.00      1.05 o
   4   0  10       13.09       16.67      1.34 o
   5   0  10      382.72      347.08      9.89 o
   6   0  10       97.94       66.29      2.14 o
   7   0  10      547.45      549.11     17.02 o
   8   0  10        0.61        3.18      1.39 o
   9   0  10       64.11       68.80      2.35 o
  10   0  10        4.25        1.69      1.43 o
  11   0  10       46.80       45.28      1.58 o
  12   0  10      206.48      258.73      5.95 o
 -16   1  10        1.34        2.13      0.96 o
 -15   1  10       65.28       65.15      1.78 o
 -14   1  10        1.09        2.54      0.96 o
 -13   1  10        5.75        8.16      0.91 o
 -12   1  10      138.07      132.55      1.65 o
 -11   1  10      127.30      124.17      1.46 o
 -10   1  10       46.77       46.67      1.22 o
  -9   1  10        0.61        0.21      0.90 o
  -8   1  10        1.82        4.09      0.95 o
  -7   1  10        4.93        4.06      0.97 o
  -6   1  10       18.60       16.35      0.94 o
  -5   1  10        5.49        3.25      0.89 o
  -4   1  10      282.75      274.10      1.92 o
  -3   1  10       71.93       64.39      1.12 o
  -2   1  10        3.04        3.85      0.89 o
  -1   1  10      136.16      140.13      1.42 o
   0   1  10     2873.81     2814.61     35.70 o
   1   1  10     1816.24     1824.26     26.25 o
   2   1  10      179.95      181.32      3.81 o
   3   1  10        3.66        3.78      0.86 o
   4   1  10        6.96        8.55      0.82 o
   5   1  10       62.50       52.82      0.96 o
   6   1  10      715.99      635.76      9.62 o
   7   1  10      398.03      309.30      4.04 o
   8   1  10       35.35       42.99      1.44 o
   9   1  10        1.31        0.88      0.89 o
  10   1  10       20.10       22.53      0.92 o
  11   1  10        0.01        0.50      0.91 o
  12   1  10       39.83       47.26      1.37 o
 -16   2  10        0.04        0.49      0.99 o
 -15   2  10      235.38      229.67      7.58 o
 -14   2  10       91.04       95.69      3.17 o
 -13   2  10      101.26      106.74      3.05 o
 -12   2  10        1.00        1.47      1.07 o
 -11   2  10        0.13        0.98      0.96 o
 -10   2  10       10.45       13.74      1.02 o
  -9   2  10        8.52       11.48      0.89 o
  -8   2  10       14.49       14.55      1.01 o
  -7   2  10        0.17        0.58      0.92 o
  -6   2  10        0.91        0.28      0.89 o
  -5   2  10       35.43       25.05      0.86 o
  -4   2  10       29.59       24.21      0.95 o
  -3   2  10        7.26        8.40      0.97 o
  -2   2  10        4.32        3.95      0.78 o
  -1   2  10       48.56       52.51      0.99 o
   0   2  10      342.88      347.40      2.15 o
   1   2  10      849.47      867.78      9.27 o
   2   2  10      374.92      375.07      3.24 o
   3   2  10      220.81      217.95      2.48 o
   4   2  10        6.86        7.75      0.87 o
   5   2  10       88.85       84.10      1.10 o
   6   2  10        0.24        2.22      0.86 o
   7   2  10       65.68       67.59      1.56 o
   8   2  10        1.02        0.92      0.91 o
   9   2  10        0.51        0.79      0.97 o
  10   2  10       15.23       16.37      0.88 o
  11   2  10       25.10       27.13      1.86 o
 -15   3  10      139.12      135.55      3.32 o
 -14   3  10      388.33      399.53      8.41 o
 -13   3  10       39.15       36.05      0.93 o
 -12   3  10       17.40       21.07      0.94 o
 -11   3  10        1.43        2.09      0.96 o
 -10   3  10       22.21       28.08      1.07 o
  -9   3  10        3.63        3.77      0.92 o
  -8   3  10       53.11       62.59      1.12 o
  -7   3  10       90.51       91.60      1.14 o
  -6   3  10       67.42       57.97      1.78 o
  -5   3  10       47.80       41.03      0.96 o
  -4   3  10        2.57        4.86      0.91 o
  -3   3  10       26.67       27.56      0.88 o
  -2   3  10        4.91        5.15      0.82 o
  -1   3  10        5.09        6.38      0.94 o
   0   3  10      130.42      133.50      1.46 o
   1   3  10      218.02      224.29      4.58 o
   2   3  10       18.82       19.70      1.05 o
   3   3  10      350.16      350.57      5.26 o
   4   3  10      163.88      160.11      2.18 o
   5   3  10       43.12       40.30      0.90 o
   6   3  10       31.61       26.28      1.35 o
   7   3  10        2.88        3.83      0.83 o
   8   3  10        2.06        3.04      0.88 o
   9   3  10        7.43        6.39      0.91 o
  10   3  10        1.38        5.62      0.99 o
  11   3  10        4.38        5.66      0.91 o
 -14   4  10       14.84       14.81      0.91 o
 -13   4  10       21.78       20.58      1.07 o
 -12   4  10       16.90       20.70      0.96 o
 -11   4  10       20.57       25.37      0.91 o
 -10   4  10        3.28        4.86      0.92 o
  -9   4  10        0.40        1.05      0.95 o
  -8   4  10        4.82        4.07      1.03 o
  -7   4  10       18.48       16.41      0.91 o
  -6   4  10        0.32       -0.18      1.04 o
  -5   4  10       97.45       86.86      1.13 o
  -4   4  10      151.10      142.03      1.75 o
  -3   4  10       99.09       96.08      1.32 o
  -2   4  10       35.68       36.74      1.04 o
  -1   4  10       41.99       44.10      1.13 o
   0   4  10       91.80       92.48      1.41 o
   1   4  10       72.28       75.63      1.26 o
   2   4  10      952.07      994.44     16.52 o
   3   4  10      131.90      137.67      3.75 o
   4   4  10       40.79       41.89      1.04 o
   5   4  10       13.23       14.56      0.89 o
   6   4  10       47.75       45.28      1.13 o
   7   4  10       57.04       55.79      1.37 o
   8   4  10        0.71        2.28      0.96 o
   9   4  10       34.53       40.97      1.10 o
  10   4  10       67.31       67.55      2.44 o
 -13   5  10       11.78        9.53      0.96 o
 -12   5  10        4.72        4.61      1.00 o
 -11   5  10       65.21       75.99      1.20 o
 -10   5  10        5.62        6.52      1.01 o
  -9   5  10       59.93       59.56      1.11 o
  -8   5  10       20.68       19.07      0.95 o
  -7   5  10        5.80        4.65      0.91 o
  -6   5  10        0.46        1.96      0.88 o
  -5   5  10      114.58      108.01      1.17 o
  -4   5  10        8.89        5.89      0.89 o
  -3   5  10       21.92       20.18      0.93 o
  -2   5  10      201.61      200.66      2.61 o
  -1   5  10       57.90       57.33      1.76 o
   0   5  10        8.50        8.26      0.88 o
   1   5  10      509.95      545.83     10.09 o
   2   5  10       64.26       65.76      1.29 o
   3   5  10      157.66      163.33      3.00 o
   4   5  10        3.66        3.17      1.00 o
   5   5  10       61.03       57.60      1.30 o
   6   5  10        4.91        4.06      0.97 o
   7   5  10       34.34       32.28      1.50 o
   8   5  10        3.82        4.77      0.98 o
 -11   6  10        0.00        0.56      0.94 o
 -10   6  10       79.84       71.49      1.15 o
  -9   6  10       38.62       38.64      1.04 o
  -8   6  10        0.04        0.71      0.97 o
  -7   6  10        1.31        0.77      0.90 o
  -6   6  10        0.02        1.17      0.93 o
  -5   6  10        5.83        7.54      0.88 o
  -4   6  10        0.28        0.46      0.98 o
  -3   6  10       49.84       48.17      1.09 o
  -2   6  10       68.14       69.17      1.39 o
  -1   6  10       12.84       16.34      0.96 o
   0   6  10        4.44        5.54      1.08 o
   1   6  10      170.83      175.19      3.16 o
   2   6  10       26.82       26.94      1.05 o
   3   6  10       68.44       70.38      1.75 o
   4   6  10       35.82       35.59      1.38 o
   5   6  10       89.77       84.89      3.66 o
   6   6  10        4.45        5.86      0.88 o
  -8   7  10        1.24        1.17      0.98 o
  -7   7  10        0.95        0.74      0.94 o
  -6   7  10        4.53        2.24      1.03 o
  -5   7  10       33.71       30.98      1.05 o
  -4   7  10       14.10       12.05      0.98 o
  -3   7  10       39.96       41.80      1.43 o
  -2   7  10      250.55      266.17      3.60 o
  -1   7  10       21.13       22.37      1.23 o
   0   7  10        0.47        2.38      0.92 o
   1   7  10       12.70       12.16      1.15 o
   2   7  10       58.57       56.07      1.16 o
   3   7  10       16.63       17.30      1.11 o
 -16   1  11       17.15       17.14      1.51 o
 -15   1  11       19.15       18.98      1.02 o
 -14   1  11        7.08        8.94      0.93 o
 -13   1  11        4.44        3.24      0.91 o
 -12   1  11        0.93        2.05      0.97 o
 -11   1  11        0.06        1.33      0.99 o
 -10   1  11        1.48        2.91      1.07 o
  -9   1  11       29.36       31.30      1.04 o
  -8   1  11        4.64        6.50      1.13 o
  -7   1  11        0.07        1.48      1.04 o
  -6   1  11       75.37       66.31      1.30 o
  -5   1  11       10.76       12.83      0.98 o
  -4   1  11        1.07        1.17      1.05 o
  -3   1  11        2.55        3.81      1.06 o
  -2   1  11        6.13        5.24      0.92 o
  -1   1  11      770.85      778.44      8.00 o
   0   1  11      569.18      571.82      8.22 o
   1   1  11       23.68       26.31      0.97 o
   2   1  11       70.78       68.56      1.30 o
   3   1  11       25.07       27.50      0.91 o
   4   1  11       11.86       13.57      0.97 o
   5   1  11      224.36      204.61      3.99 o
   6   1  11        0.72        1.24      0.82 o
   7   1  11        2.25        3.18      0.93 o
   8   1  11        4.63        4.33      1.00 o
   9   1  11        3.07        3.09      0.89 o
  10   1  11        4.44        6.69      0.89 o
  11   1  11        2.51        4.56      1.01 o
 -15   2  11       81.49       85.57      6.07 o
 -14   2  11        3.94        3.50      0.96 o
 -13   2  11       10.60       11.19      1.04 o
 -12   2  11       40.76       43.36      1.24 o
 -11   2  11        1.02        2.93      1.05 o
 -10   2  11        0.65        1.41      1.04 o
  -9   2  11       17.25       16.13      1.05 o
  -8   2  11       16.55       14.33      1.04 o
  -7   2  11        0.00        0.90      0.92 o
  -6   2  11      431.76      382.38      3.11 o
  -5   2  11        8.83        8.58      0.99 o
  -4   2  11       66.43       61.58      1.11 o
  -3   2  11      316.40      344.14      2.55 o
  -2   2  11       25.65       27.04      0.91 o
  -1   2  11      404.13      417.01      2.67 o
   0   2  11     1531.56     1572.73     14.75 o
   1   2  11      401.49      419.06      4.24 o
   2   2  11      444.05      454.61      5.12 o
   3   2  11       27.24       26.79      1.03 o
   4   2  11      104.71      104.62      1.39 o
   5   2  11       79.28       74.18      1.32 o
   6   2  11       87.38       96.71      3.26 o
   7   2  11       55.44       54.44      2.55 o
   8   2  11        0.26        0.95      0.88 o
   9   2  11       46.90       43.87      3.06 o
  10   2  11       29.34       32.90      2.39 o
 -15   3  11        5.09        4.71      1.00 o
 -14   3  11       70.97       70.48      2.49 o
 -13   3  11        3.18        2.01      1.04 o
 -12   3  11      105.34      120.42      2.13 o
 -11   3  11        8.39        8.03      0.85 o
 -10   3  11        0.33        1.80      1.05 o
  -9   3  11       10.44        7.52      0.91 o
  -8   3  11        1.37        1.70      0.98 o
  -7   3  11       45.18       39.36      1.01 o
  -6   3  11      166.62      137.83      1.84 o
  -5   3  11       69.51       62.28      1.15 o
  -4   3  11        2.31        2.83      0.92 o
  -3   3  11       98.79       98.58      1.18 o
  -2   3  11       98.04       92.73      1.26 o
  -1   3  11     1087.13     1142.75      6.94 o
   0   3  11      978.64     1045.05      6.49 o
   1   3  11      170.82      173.37      2.50 o
   2   3  11        0.92        1.36      0.92 o
   3   3  11      221.27      216.92      4.24 o
   4   3  11       76.21       74.46      2.19 o
   5   3  11      439.85      407.22      5.94 o
   6   3  11        0.82        0.53      0.94 o
   7   3  11        8.12        8.78      1.03 o
   8   3  11        0.37        0.44      0.94 o
   9   3  11       10.83       10.15      1.57 o
 -14   4  11        0.35       -0.25      1.20 o
 -13   4  11        0.03        1.32      1.17 o
 -12   4  11        4.01        3.23      0.94 o
 -11   4  11        7.50        9.18      0.99 o
 -10   4  11        0.95        1.45      1.07 o
  -9   4  11        0.16        0.69      0.93 o
  -8   4  11        4.67        6.15      1.11 o
  -7   4  11        2.43        1.92      0.94 o
  -6   4  11       14.67       10.89      0.96 o
  -5   4  11        1.47        2.96      1.05 o
  -4   4  11        0.29        1.94      0.98 o
  -3   4  11      133.05      131.83      1.70 o
  -2   4  11       17.73       21.18      1.00 o
  -1   4  11        1.77        2.32      0.89 o
   0   4  11       75.17       82.94      1.54 o
   1   4  11       98.80      102.80      2.03 o
   2   4  11        3.08        2.34      1.02 o
   3   4  11       12.23       12.93      1.29 o
   4   4  11       29.68       30.91      1.10 o
   5   4  11       19.98       19.42      0.92 o
   6   4  11        4.82        7.21      0.97 o
   7   4  11        5.53        6.54      0.99 o
   8   4  11        4.26        7.10      1.16 o
 -12   5  11      220.28      226.08      6.87 o
 -11   5  11       68.51       73.85      1.93 o
 -10   5  11        0.31        0.06      1.19 o
  -9   5  11        8.48        8.83      0.90 o
  -8   5  11        0.01        0.59      0.93 o
  -7   5  11       39.79       39.15      1.08 o
  -6   5  11       23.81       19.55      1.01 o
  -5   5  11      147.13      139.02      1.54 o
  -4   5  11        0.31        0.93      1.01 o
  -3   5  11      103.22      107.35      3.17 o
  -2   5  11      104.67      110.51      2.50 o
  -1   5  11        4.08        2.45      1.04 o
   0   5  11       51.17       50.70      1.13 o
   1   5  11       52.36       52.95      1.45 o
   2   5  11       90.87       95.42      2.55 o
   3   5  11      134.09      139.31      3.31 o
   4   5  11       50.80       52.23      1.58 o
   5   5  11       28.15       26.74      1.38 o
   6   5  11        0.07        1.13      1.07 o
   7   5  11        4.45        2.28      1.17 o
 -10   6  11        1.50        2.16      1.04 o
  -9   6  11        0.10        0.67      0.99 o
  -8   6  11       14.64       10.50      1.10 o
  -7   6  11        6.44        6.14      0.94 o
  -6   6  11       41.55       39.03      1.16 o
  -5   6  11       20.12       18.82      0.99 o
  -4   6  11        7.54        9.87      1.10 o
  -3   6  11      202.42      205.22      5.14 o
  -2   6  11        4.53        3.41      1.16 o
  -1   6  11       55.76       50.33      1.76 o
   0   6  11       40.24       38.24      1.40 o
   1   6  11        0.40        1.41      1.09 o
   2   6  11       22.22       22.19      0.97 o
   3   6  11        0.76        1.45      1.00 o
   4   6  11        4.77        6.02      0.94 o
   5   6  11       67.55       58.08      1.45 o
  -6   7  11        0.27        0.15      0.99 o
  -5   7  11       30.33       29.29      1.11 o
  -4   7  11       34.15       29.44      1.26 o
  -3   7  11        3.43        4.40      1.08 o
  -2   7  11        6.80        8.90      1.17 o
  -1   7  11       29.87       29.01      1.11 o
   0   7  11        1.56        2.24      0.97 o
 -15   0  12        3.56        2.40      1.66 o
 -14   0  12       25.21       28.62      4.11 o
 -13   0  12       67.89       79.86     21.14 o
 -12   0  12        2.24        5.01      1.40 o
 -11   0  12        0.03        0.49      1.99 o
 -10   0  12        1.88        0.54      1.89 o
  -9   0  12       33.13       35.90      3.51 o
  -8   0  12      356.67      325.49      2.83 o
  -7   0  12      549.32      494.97      6.72 o
  -6   0  12        0.00        0.13      3.11 o
  -5   0  12      182.14      175.80      2.46 o
  -4   0  12      319.68      305.77      6.44 o
  -3   0  12      225.01      227.90      5.81 o
  -2   0  12     2840.31     2908.61     70.07 o
  -1   0  12     3869.35     3963.90    112.64 o
   0   0  12        3.42        4.34      1.18 o
   1   0  12      995.58      997.36     30.43 o
   2   0  12      147.89      144.03      4.42 o
   3   0  12       50.02       57.99      2.03 o
   4   0  12       27.48       44.21      2.16 o
   5   0  12       36.57       28.59      1.87 o
   6   0  12        0.15        1.24      1.14 o
   7   0  12       39.38       30.99      1.39 o
   8   0  12        0.85       -0.73      1.34 o
   9   0  12       41.81       38.70      1.70 o
 -15   1  12       16.27       20.10      1.12 o
 -14   1  12       99.09      107.73      4.22 o
 -13   1  12       16.70       18.69      1.28 o
 -12   1  12        9.07       10.46      1.00 o
 -11   1  12       12.96        9.81      1.25 o
 -10   1  12       12.39       14.11      1.15 o
  -9   1  12       19.14       18.44      1.04 o
  -8   1  12       27.61       21.12      1.08 o
  -7   1  12      183.42      165.64      1.84 o
  -6   1  12       14.20       14.61      1.07 o
  -5   1  12        6.09        7.35      1.02 o
  -4   1  12       38.68       39.34      1.22 o
  -3   1  12       24.05       21.61      1.13 o
  -2   1  12      277.65      286.90      3.06 o
  -1   1  12      466.23      473.78      6.63 o
   0   1  12      270.16      271.97      3.18 o
   1   1  12        5.35        6.51      0.88 o
   2   1  12       22.35       25.16      0.98 o
   3   1  12       48.75       49.90      1.03 o
   4   1  12        0.02        0.64      0.85 o
   5   1  12        1.48        1.41      0.85 o
   6   1  12        0.47        0.94      0.99 o
   7   1  12       10.37        9.30      0.93 o
   8   1  12       14.55       19.72      0.89 o
   9   1  12       22.40       24.27      1.60 o
 -15   2  12        7.70        9.69      1.49 o
 -14   2  12        0.02        0.73      1.07 o
 -13   2  12        1.37        1.77      0.98 o
 -12   2  12        1.44        3.14      1.01 o
 -11   2  12        0.49        0.81      0.97 o
 -10   2  12        5.73        6.00      0.88 o
  -9   2  12        0.49        0.58      1.03 o
  -8   2  12       73.69       67.92      1.22 o
  -7   2  12        7.35        5.78      1.02 o
  -6   2  12       46.81       49.59      1.14 o
  -5   2  12      216.06      209.22      2.30 o
  -4   2  12       28.80       29.11      1.15 o
  -3   2  12        4.28        4.41      1.04 o
  -2   2  12     1565.25     1677.91      9.34 o
  -1   2  12      295.91      315.25      2.89 o
   0   2  12       11.24       11.96      1.03 o
   1   2  12      267.42      274.67      2.29 o
   2   2  12        0.10        1.00      1.01 o
   3   2  12       12.68       14.01      0.94 o
   4   2  12       30.79       23.07      1.08 o
   5   2  12       29.73       24.45      1.33 o
   6   2  12       20.30       25.49      1.88 o
   7   2  12        0.16        0.53      1.00 o
   8   2  12        6.41       10.59      1.40 o
   9   2  12        0.05        1.70      1.00 o
 -14   3  12       50.25       48.30      1.78 o
 -13   3  12      154.68      174.29      3.66 o
 -12   3  12        0.03        0.21      1.03 o
 -11   3  12       14.00       13.85      1.02 o
 -10   3  12       17.80       20.92      1.04 o
  -9   3  12       26.00       24.47      1.10 o
  -8   3  12        1.38        0.97      1.02 o
  -7   3  12       77.77       63.45      1.15 o
  -6   3  12       65.87       56.32      1.17 o
  -5   3  12       12.41       10.82      1.06 o
  -4   3  12       76.39       76.62      1.56 o
  -3   3  12       25.24       28.90      1.11 o
  -2   3  12      264.75      290.55      3.50 o
  -1   3  12        4.59        3.56      1.18 o
   0   3  12       44.54       45.47      1.01 o
   1   3  12       24.12       25.82      1.07 o
   2   3  12        9.98       10.11      1.05 o
   3   3  12       55.76       55.42      1.17 o
   4   3  12       52.14       48.24      1.04 o
   5   3  12        0.95        1.28      1.00 o
   6   3  12        8.81       13.81      1.08 o
   7   3  12        1.24        2.72      1.13 o
   8   3  12       24.94       31.38      1.81 o
 -13   4  12       78.79       83.53      3.22 o
 -12   4  12        4.18        5.40      1.16 o
 -11   4  12        2.20        4.07      1.12 o
 -10   4  12        6.25        6.25      1.02 o
  -9   4  12        2.34        3.86      1.16 o
  -8   4  12        6.35        7.05      0.93 o
  -7   4  12      233.79      237.87      2.99 o
  -6   4  12       23.81       26.40      1.11 o
  -5   4  12      216.81      211.82      1.43 o
  -4   4  12       67.74       69.47      1.32 o
  -3   4  12      159.38      159.71      1.50 o
  -2   4  12       81.44       88.18      2.65 o
  -1   4  12      418.27      426.79     10.94 o
   0   4  12       59.29       63.18      1.37 o
   1   4  12        1.52        3.87      1.14 o
   2   4  12       66.08       65.87      1.78 o
   3   4  12        0.45        0.99      1.17 o
   4   4  12       95.25       93.58      2.32 o
   5   4  12        7.12        7.68      0.94 o
   6   4  12       27.72       31.03      1.17 o
   7   4  12       26.43       24.94      1.14 o
 -11   5  12        2.99        3.65      1.09 o
 -10   5  12        0.74        1.96      1.07 o
  -9   5  12        0.00       -0.02      1.04 o
  -8   5  12       33.73       30.05      1.09 o
  -7   5  12       21.16       22.89      1.25 o
  -6   5  12       35.34       29.63      1.43 o
  -5   5  12       11.05       11.52      1.25 o
  -4   5  12       47.85       40.28      1.15 o
  -3   5  12      158.53      163.72      4.09 o
  -2   5  12      148.88      149.24      6.04 o
  -1   5  12        7.26        6.03      0.94 o
   0   5  12        3.42        5.02      0.90 o
   1   5  12       82.30       86.65      3.05 o
   2   5  12        9.66       10.91      1.00 o
   3   5  12      111.70      104.07      1.83 o
   4   5  12       26.73       25.34      1.06 o
   5   5  12        0.26        1.35      1.17 o
  -8   6  12        0.25        1.67      1.07 o
  -7   6  12       33.02       31.27      1.24 o
  -6   6  12       25.20       20.26      1.11 o
  -5   6  12       35.93       34.74      1.09 o
  -4   6  12      188.77      190.42      3.06 o
  -3   6  12        0.01        0.08      1.16 o
  -2   6  12       44.52       48.69      2.39 o
  -1   6  12       53.35       50.28      2.39 o
   0   6  12       28.06       28.33      1.49 o
   1   6  12        4.09        4.01      1.03 o
   2   6  12       12.66       12.33      0.99 o
 -14   1  13       64.56       73.14     12.62 o
 -13   1  13        0.04        1.34      1.18 o
 -12   1  13        0.43        1.04      1.17 o
 -11   1  13        2.34        4.77      1.18 o
 -10   1  13        0.11        0.86      1.13 o
  -9   1  13        3.26        5.08      1.22 o
  -8   1  13       71.62       56.80      3.13 o
  -7   1  13       22.29       21.27      1.16 o
  -6   1  13       45.30       40.51      1.19 o
  -5   1  13        5.11        5.26      0.97 o
  -4   1  13        0.85        1.58      1.13 o
  -3   1  13       52.11       52.50      1.18 o
  -2   1  13       16.72       20.02      1.11 o
  -1   1  13        7.49        7.73      0.93 o
   0   1  13        0.38        1.49      0.90 o
   1   1  13       17.61       17.54      0.96 o
   2   1  13        2.26        3.48      0.90 o
   3   1  13        1.41        2.77      0.99 o
   4   1  13       18.51       14.75      0.98 o
   5   1  13        2.70        2.52      0.98 o
   6   1  13       10.78       13.86      0.92 o
   7   1  13        0.53        2.65      1.00 o
   8   1  13        0.06        0.96      1.04 o
 -14   2  13       71.43       81.30      6.17 o
 -13   2  13        0.68        1.51      1.27 o
 -12   2  13        0.63        0.65      0.98 o
 -11   2  13        3.65        4.02      1.04 o
 -10   2  13        0.02        0.86      1.07 o
  -9   2  13      364.14      334.25     14.99 o
  -8   2  13      126.05      122.11      4.41 o
  -7   2  13       12.83       13.98      1.13 o
  -6   2  13       72.48       68.92      1.19 o
  -5   2  13        5.11        5.81      0.98 o
  -4   2  13       13.78       16.82      1.13 o
  -3   2  13     1330.62     1369.66     11.75 o
  -2   2  13      400.72      412.38      6.06 o
  -1   2  13      175.19      170.50      2.16 o
   0   2  13        0.16        1.12      0.97 o
   1   2  13       36.56       35.86      1.15 o
   2   2  13        1.00        1.42      0.98 o
   3   2  13        3.34        5.31      1.01 o
   4   2  13       18.63       18.69      1.20 o
   5   2  13       12.85       15.33      1.22 o
   6   2  13       10.45        6.03      1.10 o
   7   2  13       92.16      101.20     10.94 o
 -13   3  13        6.82        7.54      1.14 o
 -12   3  13        1.48        3.25      1.16 o
 -11   3  13        0.23        0.26      1.01 o
 -10   3  13        5.13        5.27      1.04 o
  -9   3  13        0.60        0.82      1.15 o
  -8   3  13      139.90      133.44      2.37 o
  -7   3  13       20.35       17.45      1.18 o
  -6   3  13       23.92       22.73      1.08 o
  -5   3  13       22.96       19.52      1.01 o
  -4   3  13       20.92       19.61      0.98 o
  -3   3  13        0.35        1.60      1.21 o
  -2   3  13        7.96        7.93      1.14 o
  -1   3  13        3.17        3.43      1.02 o
   0   3  13       22.96       24.19      1.13 o
   1   3  13        0.19        0.39      0.96 o
   2   3  13        6.26        6.85      1.08 o
   3   3  13       25.40       24.16      1.03 o
   4   3  13       43.84       44.33      1.47 o
   5   3  13        4.84        2.61      0.95 o
   6   3  13       12.47       19.66      1.07 o
   7   3  13       19.78       25.31      1.62 o
 -11   4  13        6.20        7.36      1.03 o
 -10   4  13        9.84        9.54      1.08 o
  -9   4  13       60.23       57.04      1.73 o
  -8   4  13       22.97       16.85      1.13 o
  -7   4  13       40.34       38.25      1.27 o
  -6   4  13       40.73       37.96      1.09 o
  -5   4  13       68.61       70.61      1.24 o
  -4   4  13      321.28      339.80      5.44 o
  -3   4  13      553.59      582.73      2.37 o
  -2   4  13        0.05        1.58      1.09 o
  -1   4  13       82.41       83.92      3.79 o
   0   4  13       11.15       12.80      1.04 o
   1   4  13        0.01        0.67      1.07 o
   2   4  13        4.56        5.66      1.03 o
   3   4  13       55.13       49.50      1.16 o
   4   4  13        1.15        2.11      1.00 o
   5   4  13       29.25       28.42      1.19 o
  -9   5  13        7.36        7.03      1.07 o
  -8   5  13        0.52        2.19      1.14 o
  -7   5  13        1.88        3.08      1.09 o
  -6   5  13       18.00       19.45      1.18 o
  -5   5  13        7.49        5.47      1.46 o
  -4   5  13      198.03      209.89      3.28 o
  -3   5  13      173.57      171.02      2.78 o
  -2   5  13       13.24       13.77      1.14 o
  -1   5  13        4.28        4.06      1.05 o
   0   5  13       32.26       33.06      1.33 o
   1   5  13       57.73       59.74      2.35 o
   2   5  13       93.02       86.92      3.57 o
   3   5  13       33.63       28.81      1.06 o
  -5   6  13        6.79        7.61      1.28 o
  -4   6  13      149.13      140.29      2.56 o
  -3   6  13        2.49        4.03      1.08 o
  -2   6  13       15.23       13.51      1.11 o
 -13   0  14        2.08        2.04      2.17 o
 -12   0  14       24.27       23.27      1.81 o
 -11   0  14       62.53       62.28      2.26 o
 -10   0  14      103.73       96.69      1.83 o
  -9   0  14       72.16       74.78      1.95 o
  -8   0  14        0.88        1.92      1.43 o
  -7   0  14      285.41      265.49      2.39 o
  -6   0  14       57.05       50.54      2.12 o
  -5   0  14       72.45       77.28      1.97 o
  -4   0  14       30.77       25.55      1.68 o
  -3   0  14       36.64       37.15      2.03 o
  -2   0  14       24.74       25.72      1.65 o
  -1   0  14       24.06       22.36      1.93 o
   0   0  14       18.23       20.83      1.28 o
   1   0  14       20.08       23.89      1.47 o
   2   0  14        2.33        3.99      1.30 o
   3   0  14        0.02       -0.21      1.42 o
   4   0  14       25.93       26.80      1.41 o
   5   0  14       70.55       88.16      5.48 o
   6   0  14       85.94       99.39      5.87 o
 -13   1  14        1.90        3.39      1.52 o
 -12   1  14        0.08        1.63      1.32 o
 -11   1  14        9.88       10.05      1.36 o
 -10   1  14      187.95      180.95      3.37 o
  -9   1  14      263.72      234.18      3.38 o
  -8   1  14        1.38        2.54      1.39 o
  -7   1  14      191.95      176.39      1.63 o
  -6   1  14        9.82       11.02      1.18 o
  -5   1  14       43.00       39.15      2.42 o
  -4   1  14      154.92      153.35      6.26 o
  -3   1  14        6.35        6.54      1.14 o
  -2   1  14       54.76       52.90      1.99 o
  -1   1  14       15.90       13.30      1.02 o
   0   1  14        0.01        0.46      0.99 o
   1   1  14       43.84       48.88      1.18 o
   2   1  14       34.80       35.17      1.36 o
   3   1  14        8.91        4.80      0.95 o
   4   1  14       50.46       70.73      5.56 o
   5   1  14        7.41       14.71      1.40 o
   6   1  14       38.88       42.22      3.37 o
 -12   2  14        1.95        2.95      1.12 o
 -11   2  14       19.76       16.38      2.90 o
 -10   2  14        9.94       10.73      1.57 o
  -9   2  14       67.73       60.14      6.86 o
  -8   2  14       12.27       13.46      1.02 o
  -7   2  14       16.49       19.71      1.38 o
  -6   2  14       81.91       78.03      3.05 o
  -5   2  14       15.15       17.04      1.13 o
  -4   2  14      106.86      118.82      3.41 o
  -3   2  14       20.33       23.46      1.17 o
  -2   2  14       26.49       28.49      1.53 o
  -1   2  14       60.70       57.05      2.55 o
   0   2  14       34.41       35.16      2.50 o
   1   2  14        1.50        2.11      1.05 o
   2   2  14       11.42       12.15      1.11 o
   3   2  14       11.59       11.74      1.08 o
   4   2  14        0.82        1.36      1.07 o
   5   2  14       12.60       12.57      1.20 o
   6   2  14        0.03        0.98      1.13 o
 -11   3  14       10.90        7.21      1.17 o
 -10   3  14       32.11       33.15      2.00 o
  -9   3  14        3.63        2.58      1.16 o
  -8   3  14        0.75        0.56      1.18 o
  -7   3  14       10.50        8.09      1.21 o
  -6   3  14        7.63       14.14      1.04 o
  -5   3  14       50.64       49.44      1.59 o
  -4   3  14      213.44      216.87      7.08 o
  -3   3  14       69.67       72.87      2.78 o
  -2   3  14       44.94       50.32      1.39 o
  -1   3  14       11.02       11.89      1.53 o
   0   3  14       80.02       82.31      3.80 o
   1   3  14        9.82       12.76      1.07 o
   2   3  14        2.34        3.45      1.32 o
   3   3  14        1.34        1.55      1.10 o
   4   3  14        4.64        7.82      1.03 o
   5   3  14        2.48        2.03      1.30 o
 -10   4  14      127.33      114.46      6.69 o
  -9   4  14       39.12       31.76      1.31 o
  -8   4  14        0.73        1.50      0.99 o
  -7   4  14        4.30        7.39      1.22 o
  -6   4  14       10.17        9.83      1.03 o
  -5   4  14       96.49       97.26      1.71 o
  -4   4  14      451.17      449.91     14.50 o
  -3   4  14       23.75       25.99      1.18 o
  -2   4  14        0.00        1.05      1.10 o
  -1   4  14       51.00       56.91      6.29 o
   0   4  14       13.52       15.04      1.71 o
   1   4  14        1.36        2.66      0.99 o
   2   4  14        2.69        2.25      1.00 o
   3   4  14        5.96        5.69      1.18 o
  -7   5  14        4.67        4.57      1.36 o
  -6   5  14        1.47        1.58      1.37 o
  -5   5  14        5.73        7.58      1.37 o
  -4   5  14        3.16        3.70      1.15 o
  -3   5  14        3.57        2.20      1.08 o
  -2   5  14       19.73       19.22      1.20 o
  -1   5  14        1.38        1.07      1.11 o
   0   5  14        0.03        0.64      1.00 o
 -11   1  15       41.44       37.99      1.52 o
 -10   1  15       18.45       15.52      1.38 o
  -9   1  15        1.37        0.69      1.29 o
  -8   1  15        8.34       11.18      1.33 o
  -7   1  15        0.79        3.75      1.19 o
  -6   1  15        1.65        1.62      1.08 o
  -5   1  15        1.03        1.04      1.16 o
  -4   1  15        1.59        1.79      1.19 o
  -3   1  15        0.01        0.41      1.08 o
  -2   1  15       47.28       43.47      4.21 o
  -1   1  15       15.26       16.02      1.40 o
   0   1  15        0.44        0.67      1.04 o
   1   1  15        5.85        5.00      1.00 o
   2   1  15        0.01        0.47      1.02 o
   3   1  15       22.13       29.37      2.96 o
   4   1  15       10.05       11.07      1.43 o
 -11   2  15        8.01        8.70      1.90 o
 -10   2  15        3.32        1.67      1.22 o
  -9   2  15        7.97        5.45      1.16 o
  -8   2  15        0.19       -0.04      1.16 o
  -7   2  15        0.23        0.65      1.22 o
  -6   2  15        0.07        1.52      1.20 o
  -5   2  15        9.98        8.57      1.15 o
  -4   2  15      159.32      164.47     10.63 o
  -3   2  15       19.34       15.08      1.22 o
  -2   2  15      153.71      161.60     12.07 o
  -1   2  15       33.55       32.33      5.24 o
   0   2  15        0.37        1.00      1.23 o
   1   2  15        1.34        1.57      1.12 o
   2   2  15        0.02        0.49      1.08 o
   3   2  15        0.01        0.16      1.08 o
  -9   3  15        4.14        3.28      1.21 o
  -8   3  15        0.57        1.69      1.23 o
  -7   3  15        4.51        3.24      1.26 o
  -6   3  15       12.46        9.41      1.10 o
  -5   3  15       34.81       37.10      3.01 o
  -4   3  15       14.20       11.62      1.63 o
  -3   3  15        6.29        7.16      1.48 o
  -2   3  15       23.55       23.23      1.29 o
  -1   3  15        0.01       -0.56      1.10 o
   0   3  15        3.08        2.49      1.12 o
   1   3  15        9.52        9.53      1.15 o
   2   3  15        0.00        0.61      1.27 o
  -7   4  15       60.92       61.75      3.67 o
  -6   4  15       55.94       55.94      1.83 o
  -5   4  15       44.80       40.54      1.31 o
  -4   4  15        7.00        8.21      1.39 o
  -3   4  15       86.95       82.98      2.45 o
  -2   4  15      122.48      135.67      2.33 o
  -1   4  15      217.11      225.58     22.49 o
   0   4  15       10.49        8.53      1.14 o
  -9   0  16        6.65        9.11      1.80 o
  -8   0  16       12.35       10.18      1.60 o
  -7   0  16        4.63        4.51      1.79 o
  -6   0  16      103.18      119.53      4.81 o
  -5   0  16      197.11      211.69     14.66 o
  -4   0  16      212.36      253.49      7.46 o
  -3   0  16      233.26      252.38     76.47 o
  -2   0  16        0.46        0.95      1.62 o
  -1   0  16        1.20        2.28      1.50 o
   0   0  16        5.43        8.08      1.87 o
   1   0  16        5.53        4.81      1.54 o
   2   0  16      106.35      110.25     17.61 o
  -9   1  16        1.79        0.71      1.36 o
  -8   1  16       87.30       99.11      3.67 o
  -7   1  16        2.50        4.56      1.22 o
  -6   1  16       17.05       16.02      1.31 o
  -5   1  16        0.01        1.13      1.52 o
  -4   1  16       57.74       58.71      9.47 o
  -3   1  16       73.26       72.62     10.23 o
  -2   1  16        6.86        7.96      1.14 o
  -1   1  16        4.71        6.39      1.15 o
   0   1  16       22.29       20.65      2.05 o
   1   1  16       10.37        8.95      1.89 o
  -8   2  16       12.90       14.87      2.91 o
  -7   2  16        2.21        2.75      1.15 o
  -6   2  16        3.10        3.09      1.13 o
  -5   2  16        5.37        5.29      1.17 o
  -4   2  16       34.72       31.56      4.59 o
  -3   2  16      155.42      160.95     24.41 o
  -2   2  16       13.11       13.14      1.84 o
  -1   2  16        6.87        4.60      1.21 o
   0   2  16        1.17        1.57      1.12 o
  -5   3  16        0.49        0.67      1.34 o
  -4   3  16       28.23       27.02      2.74 o
  -3   3  16       41.55       42.08      3.58 o
 
